# Supplementary material for: The RUNX1-ETO target gene RASSF2 suppresses t(8;21) AML development and regulates Rac GTPase signaling
Source: Blood Cancer J. 2020 Feb 6;10(2):16. doi: 10.1038/s41408-020-0282-9 (PMC7005177; doi:10.1038/s41408-020-0282-9)
Supplement: Supplementary file 2 — Supplementary Table 1 [file 41408_2020_282_MOESM2_ESM.xlsx]

## Sheet: Supp Table 1
Supplementary Table 1. RASSF-KD gene expression.
Gene_Name	Gene_ID	log2-FC	adj.p-val	shCTRL_1	shCTRL_2	shCTRL_3	shRASSF2#1_1	shRASSF2#1_2	shRASSF2#1_3	shRASSF2#2_1	shRASSF2#2_2	shRASSF2#2_3
ABCC3	8714	3.39588	4.36021e-147	119.748	113.765	124.661	1212.6	1275.76	1169.35	1348.01	1252.74	1404.42
IL7R	3575	2.29873	1.02996e-84	286.669	303.926	248.385	1418.35	1414.57	1306.33	1420.57	1476.28	1296.73
MCM2	4171	-2.61622	4.58498e-72	4585.5	3984.26	3602.05	653.452	633.903	605.086	622.421	787.503	607.703
CLSPN	63967	-2.78362	7.96606e-72	1788.96	1748.82	1657.15	240.044	261.695	267.617	219.945	292.76	197.806
THRIL	102659353	-2.49684	3.08469e-71	886.618	817.114	790.146	162.887	127.311	147.87	158.723	144.111	130.771
BMP8B	656	-1.90327	6.47524e-71	7868.28	7370.63	7333.46	1990.84	2021.95	2250.7	1851.39	2058.4	1819.81
PBXIP1	57326	2.46528	5.34389e-69	477.782	440.112	426.473	2202.31	2320.78	2290.62	2654.08	2873.14	2702.24
RANBP1	5902	-1.8321	1.87646e-64	3242.87	3356.48	3431.47	932.551	877.916	820.993	979.548	1001.97	992.325
PCLAF	9768	-3.20156	2.33185e-63	2121.59	2249.55	2244.84	296.244	232.52	247.659	171.194	247.371	195.608
PAICS	10606	-2.10097	1.24979e-62	3262.22	4018.31	3839.19	937.314	893.83	858.188	800.418	880.551	765.947
LINC00599	157627	3.92719	5.95334e-62	26.6106	34.0464	53.4263	606.777	579.089	513.461	723.324	680.838	630.78
NHP2	55651	-1.63215	8.20862e-62	1811.94	1730.55	1609.35	541.051	527.811	528.883	583.874	582.117	547.262
HELLS	3070	-2.42795	2.69622e-60	527.374	566.333	540.824	92.3978	110.513	111.583	83.8965	102.126	96.705
USP1	7398	-1.60354	4.89888e-60	2485.68	2744.47	2469.79	798.241	840.784	903.546	797.017	882.82	824.19
CDCA7L	55536	-2.994	3.10056e-58	563.662	647.712	609.247	75.2518	92.831	79.8314	57.8206	74.8922	61.5395
JPT1	51155	-2.18882	4.77062e-58	1849.44	2282.77	2280.46	502.949	518.97	437.258	427.419	445.949	448.359
ANP32B	10541	-1.67803	1.15189e-54	5717.66	5886.71	5786.91	1833.67	1704.55	1602.98	1760.69	2019.82	1893.44
SMC1A	8243	-1.31669	1.99295e-54	4847.97	4778.95	4302.22	1808.9	1771.75	1900.53	1877.47	1916.56	1880.25
MAP4K1	11184	-2.30618	4.69959e-54	1340.21	1086.16	1120.08	253.38	216.606	263.988	251.689	214.464	212.092
ITGAM	3684	1.60843	8.25896e-54	506.812	515.678	514.579	1538.38	1771.75	1560.34	1492	1552.31	1503.32
FAM214A	56204	1.86611	1.76321e-52	131.844	121.238	131.222	471.515	487.142	477.174	471.634	441.41	467.041
RPSA	3921	-1.92819	1.81334e-49	14031.1	18449	16589.3	4720.86	4311.78	4423.39	3959.01	4012.41	4127.54
AK2	204	-1.36432	2.0482e-48	8381.14	8152.87	7277.22	3145.34	3079.34	3262.2	2974.92	3091.01	2881.37
MRPL3	11222	-1.34424	2.27238e-48	2836.45	2861.56	2674.12	1118.3	1045.9	1042.34	1158.68	1166.5	1045.07
TECR	9524	-1.6229	2.98939e-48	2324.8	2130.81	1996.45	693.46	744.416	746.605	636.026	669.491	672.539
STAR	6770	-3.49264	1.80281e-46	550.356	416.861	383.357	40.0073	48.6258	42.6372	28.3434	36.3114	28.5719
RPS3	6188	-1.47223	2.00676e-46	21316.3	20481	17207.9	7267.04	7116.16	7286.43	6853.44	6871.93	6955.06
SERPINB10	5273	-3.33339	7.88022e-46	422.141	539.76	524.889	45.7226	53.0463	58.9664	53.2856	30.6377	37.3633
TBXAS1	6916	2.68491	1.14355e-44	76.2032	102.97	106.853	580.106	578.205	533.419	702.917	687.647	723.089
NAA50	80218	-1.47749	9.70848e-44	5469.69	5200.8	4384.7	1815.57	1730.19	1868.78	1768.63	1798.55	1780.25
PA2G4	5036	-1.51677	3.42234e-43	5931.75	5254.77	5458.85	2203.26	1859.27	1824.33	1877.47	1830.32	1979.15
CDC20	991	-3.24111	4.66101e-43	10938.2	12544	12312.4	1460.27	1369.48	1303.61	887.716	1367.35	808.805
TSPO	706	-1.66384	3.07642e-42	2571.55	2601.64	2813.78	794.431	805.42	798.314	814.023	998.563	798.915
TP53INP1	94241	2.47751	3.53713e-42	76.2032	64.7712	95.6049	387.69	429.675	480.803	496.577	433.467	464.843
ICMT	23463	-1.11074	7.2729e-42	2069.58	2144.92	1989.89	947.792	960.138	966.141	945.536	1005.37	909.906
MARCKSL1	65108	1.71039	4.29423e-41	518.907	589.584	566.131	1990.84	1866.35	1544.92	1836.65	1866.63	1950.58
LOC100130872	100130872	2.51048	4.61367e-41	52.0117	48.9936	54.3636	276.241	280.261	273.06	350.325	302.973	331.874
SLC16A7	9194	-2.08851	5.45186e-41	918.067	862.786	886.688	204.799	210.417	239.494	166.659	231.485	182.421
COA1	55744	-1.31874	7.22016e-41	1006.37	1051.29	1031.03	408.646	378.397	413.672	418.349	409.638	441.766
BZW2	28969	-1.2969	3.62391e-40	1342.63	1322.83	1376.9	571.533	526.042	497.132	553.263	577.578	556.054
RBL1	5933	-1.46926	4.45907e-39	1697.03	1713.12	1609.35	517.237	602.96	615.065	590.677	642.257	640.67
E2F7	144455	-2.30258	5.88604e-39	558.823	636.917	629.867	100.018	121.122	101.604	150.787	125.955	128.574
MT1G	4495	-3.4332	1.70323e-38	319.328	459.211	545.51	40.9598	47.7417	27.2152	35.1458	34.0419	43.9568
SRM	6723	-1.7637	3.60945e-38	1413.99	1251.41	1276.61	407.693	416.413	322.954	420.616	374.461	358.248
C20orf27	54976	-2.04846	1.29363e-37	717.278	673.454	688.917	141.931	144.993	151.498	171.194	186.096	197.806
XBP1	7494	-1.58491	1.93505e-37	2317.54	2099.25	1998.33	664.883	685.181	656.795	743.731	817.006	682.429
ACTG1	71	-1.59979	2.87627e-37	42009.7	44798.4	43686.7	15619	14993.5	15764	12367.9	13881.2	12891.4
KPNA2	3838	-1.94497	4.16494e-37	5362.04	5988.85	5198.28	1534.57	1624.1	1518.61	1221.03	1404.8	1184.64
AP1S3	130340	-2.4473	8.2787e-37	1005.16	1471.47	1331.91	196.226	192.735	229.515	244.887	274.605	226.378
RPS15A	6210	-1.24225	1.53879e-36	8266.23	8234.25	7422.5	3573.03	3200.46	3414.61	3215.28	3155.69	3598.96
CDCA7	83879	-3.28441	1.98711e-36	552.775	850.33	1046.97	100.018	82.2218	70.7596	70.2917	87.3742	61.5395
PHGDH	26227	-2.61493	3.50495e-36	1008.78	756.494	741.406	135.263	148.53	154.22	115.641	140.707	96.705
NIPA2	81614	-0.903623	6.04634e-36	2583.65	2408.99	2498.85	1315.48	1356.22	1337.18	1314	1310.61	1361.56
NNT	23530	-1.28998	6.33427e-36	7025.21	6426.47	5924.69	2560.47	2522.35	2603.59	2741.37	2853.85	2507.74
MEIS3	56917	3.42845	1.19916e-35	13.3053	11.6256	22.4953	171.46	180.357	169.642	229.015	173.614	180.223
RPL14	9045	-1.36148	1.42323e-35	11647	11114.9	9452.7	3851.18	4047.43	4242.86	4175.55	4239.35	4407.77
MTHFD1	4522	-1.81438	1.44052e-35	2676.79	2495.35	2432.3	648.69	654.238	622.322	718.789	843.105	794.519
STIL	6491	-2.24112	2.40497e-35	2336.9	2081.81	2065.82	562.007	469.46	483.524	360.528	438.006	372.534
CSE1L	1434	-1.85932	7.41123e-35	3770.24	4102.18	3656.42	885.876	976.052	933.483	1106.53	1210.76	1172.55
IGFBP3	3486	3.43613	8.23662e-35	52.0117	47.3328	80.608	724.894	626.83	579.685	586.142	1038.28	659.352
MYBL2	4605	-3.55675	1.35923e-34	7959	4451.77	3914.18	441.985	510.129	483.524	329.917	479.991	302.203
DHX33	56919	-1.3473	1.69025e-34	743.888	754.834	713.287	262.905	284.682	303.904	301.574	301.838	276.928
CCSAP	126731	-1.74488	2.26312e-34	2596.96	2166.51	2212.97	728.704	661.311	769.284	581.607	736.44	642.868
PPP1CC	5501	-1.06456	2.91868e-34	5243.5	5651.7	5813.15	2712.88	2646.13	2472.96	2643.87	2833.42	2637.41
SLC35D2	11046	1.40558	4.01626e-34	193.532	215.074	219.329	582.963	579.089	527.976	561.199	534.458	567.043
KCNK5	8645	-2.79316	8.53147e-34	948.306	975.72	961.673	154.314	135.268	176.899	115.641	130.494	84.6168
ORC1	4998	-2.07014	9.68814e-34	1464.79	1670.76	1630.91	419.124	420.834	406.414	336.72	365.383	282.422
MSRB3	253827	-3.02802	1.48671e-33	581.805	555.538	516.454	40.0073	77.8012	65.3166	68.0242	85.1048	48.3525
LRRC75A-AS1	125144	-1.96123	4.82845e-33	3325.12	5023.09	4455.94	1014.47	1091.87	1035.99	1023.76	1117.71	1201.12
UBE2T	29089	-2.11038	5.73702e-33	543.099	683.419	747.03	156.219	142.341	141.519	130.38	180.422	148.354
ABTB1	80325	2.06721	6.58343e-33	110.071	70.584	88.1064	368.639	343.033	391.9	385.47	402.829	376.93
HSP90AA1	3320	-1.62571	7.72002e-33	23529.8	31987	28054.4	8609.19	9009.03	8373.22	9061.95	10009.5	8661.69
TOP2A	7153	-3.01917	1.54302e-32	8532.34	12654.5	12148.4	1520.28	1568.4	1540.38	960.275	1282.25	914.301
CENPM	79019	-2.99999	4.94569e-32	445.123	433.469	407.727	70.489	52.1622	47.1731	40.8145	62.4102	30.7698
C1QBP	708	-1.47155	5.15826e-32	1368.03	1175.85	1203.5	450.558	431.443	401.879	445.558	509.494	447.26
SIMC1	375484	-1.31496	7.31224e-32	1222.88	1067.89	1013.22	437.223	430.559	441.794	445.558	422.12	464.843
EEF1B2	1933	-2.15068	7.37667e-32	6373.25	6828.38	6592.05	1735.55	1603.77	1671.92	1106.53	1314.02	1306.62
SIGMAR1	10280	-1.20787	2.08308e-31	1756.3	1519.63	1587.79	688.697	726.734	749.327	660.968	688.781	676.935
EXO1	9156	-2.63416	2.5258e-31	816.463	1053.78	1066.65	190.511	175.937	148.777	104.304	162.266	128.574
P4HA2	8974	1.53794	3.93925e-31	171.76	199.296	172.464	570.58	573.784	492.596	527.187	517.437	505.503
RFC2	5982	-1.64648	5.7891e-31	805.576	717.466	732.971	233.376	200.692	228.608	258.492	236.024	272.532
PARM1	25849	2.89401	5.7891e-31	15.7245	28.2336	25.3072	185.748	168.864	163.291	188.2	228.081	173.629
RNASEH2B	79621	-1.50962	9.2851e-31	2573.97	2473.76	2320.76	774.427	764.751	812.829	872.977	966.79	950.566
IMPA2	3613	-1.79114	1.56886e-30	680.99	565.502	599.874	170.507	195.387	161.477	175.729	200.847	149.453
RPL4	6124	-1.3779	2.53134e-30	26630	24322.4	21114.6	9412.19	9329.96	10128.6	8464.48	9029.05	8793.56
DRAM1	55332	1.80339	3.12752e-30	191.113	190.992	164.028	526.763	604.728	645.909	694.98	703.533	683.528
PRPS2	5634	-1.74822	3.33258e-30	1508.34	1230.65	1103.21	375.307	381.049	414.579	344.656	342.689	401.106
CDH2	1000	-1.67554	6.97832e-30	318.118	359.563	346.802	115.259	102.556	116.118	104.304	102.126	94.5071
COL6A1	1291	2.33936	2.96547e-29	679.781	494.088	564.256	3662.57	3608.03	3159.69	2638.2	2488.46	2518.72
CEACAM6	4680	-3.56595	8.63613e-29	1134.58	1077.86	971.046	67.6314	68.9602	59.8735	58.9543	152.054	78.0233
RPL6	6128	-1.19394	9.91917e-29	14970.9	14708.9	14267.6	7062.24	6423.91	6766.62	5621.06	6134.35	6266.04
DAZAP2	9802	-1.27553	1.60948e-28	4442.77	5465.69	5594.76	2252.79	2053.78	2169.96	2064.53	2065.21	2146.19
NASP	4678	-1.33943	1.68202e-28	5743.06	5919.09	6032.48	2038.47	2099.75	2267.03	2456.81	2567.89	2485.76
TOE1	114034	-1.64424	1.92175e-28	549.147	564.672	624.244	186.701	164.444	172.363	216.544	197.443	165.937
RTN3	10313	-0.909941	4.66661e-28	3340.84	3294.2	3089.35	1787.95	1719.58	1597.54	1755.02	1746.35	1727.5
UTP20	27340	-1.70145	5.326e-28	1413.99	1169.2	1184.75	361.971	351.874	327.49	395.674	451.623	404.403
RTCA-AS1	100506007	2.09434	1.97204e-27	55.6404	70.584	58.1128	279.099	262.579	223.165	283.434	257.584	313.192
FAR2	55711	-1.47579	2.39155e-27	580.596	638.578	582.065	216.23	223.679	207.743	181.398	242.832	214.289
FARSB	10056	-1.3154	4.24094e-27	1583.33	1601.01	1708.7	719.179	598.539	584.221	622.421	706.937	682.429
THBS3	7059	1.29457	4.24137e-27	428.189	340.464	401.166	935.409	941.572	919.875	981.816	941.826	1034.08
ADIRF	10974	2.44865	4.2934e-27	44.7542	62.28	59.0501	255.285	263.463	330.212	396.808	321.129	326.379
SNRPA	6626	-1.0845	6.31813e-27	1509.55	1453.2	1420.01	724.894	738.228	664.959	671.172	625.236	693.419
NXT2	55916	-1.74424	1.17007e-26	1060.8	1454.03	1300.98	359.113	345.685	331.119	377.534	420.985	418.689
DHRS13	147015	-2.48648	1.17007e-26	222.562	234.173	210.893	35.2445	47.7417	38.1013	49.8844	27.2335	30.7698
UGT3A2	167127	-5.40552	1.48689e-26	125.796	83.04	82.4826	2.85766	0.884105	0	1.13374	1.13473	2.19784
SH3BP2	6452	1.01101	1.83686e-26	2900.56	2705.44	2850.34	6019.19	5960.64	5917.5	5491.82	5152.81	5615.48
LSM7	51690	-1.47516	1.83686e-26	1313.6	1345.25	1445.32	496.281	407.572	468.102	566.868	478.856	515.393
MLEC	9761	-1.57158	2.06061e-26	11475.2	11066.7	9681.4	3118.66	3234.06	3267.64	4021.36	3940.92	3903.36
DOLK	22845	1.61996	3.23349e-26	148.778	119.578	147.157	435.317	485.374	417.3	399.075	392.617	439.568
NUCB2	4925	-1.73738	4.00477e-26	3742.42	3941.91	3490.52	1252.61	1228.02	1257.34	934.199	992.889	950.566
MCM10	55388	-2.88817	4.00477e-26	1013.62	1334.45	1301.91	191.463	197.155	182.342	97.5013	146.38	112.09
CHCHD3	54927	-1.34481	5.75315e-26	2330.85	1990.47	1933.66	812.529	740.88	750.234	884.314	883.955	825.289
TUBB6	84617	-1.41179	5.75315e-26	3821.05	3420.42	3545.82	1261.18	1233.33	1163	1438.71	1486.5	1473.65
ACAT1	38	-1.33098	6.22898e-26	1391.01	1390.92	1602.79	557.244	504.824	576.963	631.491	575.308	623.088
CS	1431	-0.917423	6.22898e-26	4487.52	4391.99	4452.19	2356.62	2283.64	2136.4	2465.88	2468.04	2383.56
IRF8	3394	-2.37569	9.8445e-26	7550.16	9139.38	8898.75	1874.63	1797.39	2029.35	1376.36	1222.1	1235.19
MRPL19	9801	-1.20027	2.15407e-25	1190.22	1185.81	1200.68	488.661	469.46	497.132	509.048	561.692	576.933
ACLY	47	-0.808492	2.40178e-25	5991.02	5783.74	5362.31	3317.75	3188.97	3164.23	3311.64	3355.4	3205.55
TRAF1	7185	2.13092	2.95096e-25	44.7542	68.0928	70.2977	318.153	282.914	279.41	227.881	279.144	272.532
RPLP0	6175	-1.93656	3.92762e-25	29585	24393	21750.1	7254.66	7100.25	7655.65	5460.07	5647.55	5726.47
RPL23A	6147	-1.66475	5.041e-25	20512	17367.8	14327.6	6061.11	5468.19	5932.92	4791.17	5071.11	5224.27
FUT4	2526	-1.36704	5.14049e-25	5851.92	6278.65	6343.66	2179.45	2019.3	2317.83	2472.68	2558.82	2689.06
GOLGA4	2803	1.11157	8.04241e-25	1394.64	1290.44	1114.45	2598.57	2790.24	2711.55	2825.27	2708.6	2833.02
LINC01094	100505702	1.89156	8.3127e-25	50.8021	48.9936	58.1128	191.463	198.04	185.064	184.799	205.386	228.575
CLNS1A	1207	-1.42124	1.00366e-24	948.306	1206.57	1239.11	445.796	397.847	400.064	428.552	402.829	443.964
MAPK8IP3	23162	1.16558	1.39511e-24	1091.04	909.288	1016.04	2360.43	2260.66	2337.79	2389.92	2028.9	2195.64
SLC25A5	292	-1.30743	1.46592e-24	5141.9	5258.09	5175.79	2322.33	2319.89	2185.38	1930.75	1850.75	1902.23
ACE	1636	1.78694	1.9605e-24	244.334	173.554	177.15	759.186	735.575	664.959	732.394	582.117	674.737
RPS28	6234	-1.17761	2.22134e-24	3964.98	3481.87	3139.96	1560.28	1551.6	1510.45	1456.85	1575.01	1664.86
DTL	51514	-2.97314	2.3661e-24	1826.46	2070.19	1809.93	281.956	288.218	293.018	158.723	194.039	136.266
RPL27A	6157	-1.0722	3.12071e-24	19624.1	21204.3	20675	11029.6	9490.87	9686.81	9371.46	8842.95	9893.58
AURKA	6790	-2.14588	3.23836e-24	1286.99	1948.95	1938.34	481.993	396.963	383.735	345.79	349.497	319.786
TGM4	7047	-3.55969	3.28859e-24	129.424	122.069	83.4199	9.52555	11.4934	9.07175	5.66868	9.07784	4.39568
MND1	84057	-2.68649	3.28859e-24	327.795	417.691	460.216	80.0146	59.235	71.6668	36.2796	54.4671	52.7482
COPS3	8533	-1.16998	3.36891e-24	1065.63	1101.94	983.23	432.46	479.185	438.166	516.984	478.856	445.063
COL8A2	1296	-2.35378	4.51598e-24	1588.17	1242.28	1319.72	232.423	181.242	247.659	341.255	248.506	318.687
TK1	7083	-2.80808	5.64376e-24	2092.56	1527.11	1420.95	259.095	291.755	266.709	140.583	225.811	169.234
CHPF2	54480	1.36926	7.75226e-24	857.588	633.595	740.469	1842.24	1907.01	1783.51	2062.27	1946.06	2051.68
TCF3	6929	-1.65412	8.92299e-24	2509.87	1847.64	1769.63	602.967	610.032	586.942	707.451	691.051	648.363
HNRNPA1	3178	-0.927811	1.19663e-23	25591	24631.3	22763.3	12064.1	12125.5	13212.1	12346.4	13395.5	13425.5
NRG1	3084	3.52372	1.23666e-23	19.3532	17.4384	12.1849	184.796	157.371	147.87	231.282	322.263	236.268
SLC27A2	11001	-2.52199	1.23666e-23	211.676	235.834	211.83	33.3394	28.2914	26.3081	44.2157	52.1976	37.3633
TYMS	7298	-2.77343	2.46457e-23	964.031	848.669	744.218	120.974	158.255	150.591	69.1579	111.204	92.3093
MRTO4	51154	-1.32489	3.09203e-23	1368.03	1663.29	1617.78	636.306	625.062	587.849	532.856	680.838	627.483
DDAH1	23576	-1.96477	3.81527e-23	280.621	276.523	269.943	47.6277	71.6125	69.8525	83.8965	74.8922	68.133
MAZ	4150	-0.994556	4.6394e-23	6355.1	6824.23	6247.12	3465.39	3332.19	3355.64	3014.6	3327.03	2951.7
PRMT1	3276	-1.24217	6.2191e-23	2817.1	2472.93	2464.17	1106.87	1262.5	1045.97	1053.24	1068.92	980.237
TCP1	6950	-0.999285	7.05753e-23	4828.62	5418.36	5193.59	2775.74	2739.84	2578.19	2414.86	2435.13	2461.58
FOXO4	4303	1.84324	7.9497e-23	54.4308	81.3792	71.235	252.427	245.781	234.958	283.434	232.62	279.126
NCAPD2	9918	-1.80779	8.84297e-23	1905.08	2037.8	1983.33	626.781	675.456	615.065	461.431	493.608	454.953
RPL18	6141	-1.06864	1.18976e-22	7673.54	6876.54	6293.99	3397.76	3486.03	3427.31	3054.29	3262.35	3175.88
LIG1	3978	-1.75359	1.23512e-22	1103.13	1057.1	1077.9	390.547	345.685	342.005	283.434	273.47	253.851
SV2A	9900	-2.4002	1.51412e-22	378.597	339.634	303.686	49.5328	52.1622	44.4516	73.6929	79.4311	74.7266
BRCA1	672	-2.58895	1.63931e-22	3818.63	3087.43	2891.58	659.168	616.221	649.537	382.069	390.347	397.809
CEP78	84131	-1.33199	2.02225e-22	547.937	569.654	529.576	197.179	236.056	220.444	221.079	238.293	186.816
SLC2A5	6518	-1.40462	2.08886e-22	2235.29	1624.26	1741.51	760.139	687.834	693.082	687.044	660.413	706.606
DCAF12L1	139170	-2.0968	2.59275e-22	372.549	289.81	269.006	62.8686	56.5827	64.4094	85.0302	73.7575	82.419
DCAF6	55827	1.02382	2.75728e-22	658.008	782.237	689.855	1371.68	1548.95	1455.11	1428.51	1427.49	1468.16
CENPL	91687	-1.59872	3.20209e-22	801.948	848.669	822.014	306.723	281.145	312.068	216.544	260.988	234.07
FDPS	2224	-1.33447	3.92011e-22	3472.69	2670.57	2578.52	1178.31	1167.02	1138.5	1054.37	1155.16	1173.65
PGM2	55276	-0.855356	4.75505e-22	2253.44	2483.73	2414.49	1352.63	1333.23	1392.51	1260.71	1258.42	1294.53
MMP19	4327	2.90623	5.6394e-22	44.7542	95.496	78.7334	501.996	500.403	423.651	692.713	775.021	672.539
PRMT6	55170	-1.65717	6.62241e-22	955.564	953.299	1000.1	334.347	334.192	320.233	229.015	263.257	337.368
MMRN2	79812	2.24037	7.74491e-22	95.5564	64.7712	89.0438	350.54	360.715	332.933	473.902	397.156	512.097
WDR43	23160	-0.920146	8.13194e-22	2313.92	2309.34	2092.06	1142.11	1121.05	1162.09	1156.41	1233.45	1268.15
NCF1C	654817	1.59957	1.02925e-21	160.873	230.021	243.699	608.682	618.874	622.322	680.242	686.512	694.517
TIMELESS	8914	-1.4367	1.20086e-21	1705.5	2107.56	1844.61	757.281	762.099	732.09	641.695	674.03	575.834
CCDC86	79080	-1.38523	1.36965e-21	644.703	795.523	762.964	261.953	258.159	259.452	318.58	300.704	279.126
NUP88	4927	-1.36201	1.4981e-21	508.021	546.403	574.567	222.898	190.967	189.6	195.003	222.407	239.565
FLOT2	2319	-1.67992	2.186e-21	6219.63	4522.36	3966.66	1487.89	1554.26	1618.4	1382.02	1606.78	1401.12
AMN1	196394	2.06887	2.20648e-21	102.814	141.168	149.968	515.332	481.837	474.453	692.713	579.847	665.946
CUL1	8454	-1.57825	2.35085e-21	3202.95	4819.64	4764.31	1454.55	1345.61	1469.62	1363.88	1375.29	1458.27
RRM1	6240	-2.1827	2.59216e-21	2774.76	3658.74	3515.82	556.292	578.205	577.87	820.825	891.898	825.289
DHFR	1719	-1.93812	4.71845e-21	1607.52	2532.72	2114.55	599.157	606.496	588.757	446.692	472.048	479.129
DMTF1	9988	1.21953	4.77697e-21	1130.95	1402.55	1461.25	3066.27	3095.25	3293.05	3194.87	2795.98	3274.78
MCM5	4174	-1.71904	5.87737e-21	3644.45	3141.4	2931.88	1115.44	1094.52	1104.03	857.105	840.835	797.816
CHEK1	1111	-2.38368	6.08899e-21	777.756	1144.29	1052.59	217.182	236.056	195.043	128.112	173.614	141.761
STMN1	3925	-2.57901	6.13925e-21	3903.3	8127.13	8487.28	1284.04	1163.48	1115.83	906.989	1135.87	903.312
ASH2L	9070	-1.32509	6.58136e-21	2003.06	2345.05	2252.34	842.058	737.344	817.365	922.861	989.485	927.488
URB2	9816	-1.57427	8.76696e-21	1560.35	1366.01	1181	438.175	437.632	518.904	526.054	394.886	408.798
WIPI1	55062	1.7311	9.80271e-21	53.2213	86.3616	73.1096	247.664	251.97	256.731	227.881	240.563	226.378
FANCA	2175	-1.13774	1.19796e-20	1184.17	1003.12	1061.96	458.179	488.026	448.144	504.513	540.132	501.108
AKT1S1	84335	0.86486	1.41629e-20	762.032	840.365	791.083	1544.09	1501.21	1374.37	1426.24	1462.67	1434.09
CDC6	990	-2.6798	1.47231e-20	899.923	1361.03	1314.1	240.996	204.228	208.65	120.176	144.111	129.673
CDC25A	993	-2.33683	1.54574e-20	1262.8	1274.66	1171.63	293.387	280.261	274.874	167.793	236.024	156.047
EZH2	2146	-1.46107	1.67407e-20	1836.13	2162.36	2475.42	889.686	771.824	837.322	673.439	750.057	735.177
BUB3	9184	-1.48005	2.91526e-20	2445.76	3497.64	3645.17	1191.65	1125.47	1070.47	1125.8	1148.35	1146.17
CCNA1	8900	-1.51041	2.9603e-20	384.645	398.592	488.335	148.599	127.311	154.22	134.915	161.132	158.244
CD38	952	-1.43954	3.61666e-20	1043.86	863.616	841.698	356.255	354.526	384.642	300.44	298.434	309.895
HDAC2	3066	-0.847016	4.45473e-20	2994.91	3449.48	3240.26	1850.81	1800.04	1778.97	1698.34	1875.71	1747.28
FADS1	3992	-1.39036	4.53289e-20	2351.41	1813.59	1647.78	715.369	774.476	723.018	763.005	737.575	681.33
RNF144A	9781	-2.31614	4.96532e-20	448.752	358.733	378.67	78.1095	56.5827	50.8018	89.5652	88.509	95.606
HNRNPUL1	11100	-0.537227	5.03166e-20	8712.56	8915.17	8401.04	5993.47	5950.91	5999.15	6025.81	5871.1	6015.49
AGPAT4	56895	1.43336	5.23007e-20	105.233	124.56	125.599	366.734	332.423	337.469	312.911	299.569	294.511
TMED8	283578	-0.969122	6.36929e-20	2121.59	1922.38	1902.72	993.514	907.092	1009.69	1073.65	1071.19	1003.31
NUCKS1	64710	-1.58345	6.45446e-20	21432.4	20401.3	18557.7	7416.59	7201.04	7905.12	5724.23	6121.87	5424.27
LSM11	134353	-1.31391	6.61096e-20	529.794	601.21	526.764	260.047	208.649	220.444	222.212	196.308	216.487
MSH6	2956	-1.92698	8.85652e-20	3592.44	2704.61	2362	778.237	860.234	821.901	631.491	781.829	573.636
SEPT11	55752	-2.08195	1.12742e-19	2890.88	2566.77	2379.81	460.084	525.158	466.288	689.312	793.177	662.649
FAM111B	374393	-2.16382	1.18025e-19	465.686	507.374	420.849	134.31	115.818	110.675	85.0302	71.488	82.419
RAB12	201475	1.35446	1.34618e-19	280.621	225.869	233.388	635.354	569.364	593.292	655.3	618.428	732.98
BLCAP	10904	1.19866	1.42607e-19	736.631	782.237	923.243	1868.91	1710.74	1730.89	1953.43	2065.21	1952.78
SNRNP40	9410	-0.961001	1.44179e-19	1449.07	1421.64	1337.53	790.62	739.112	714.854	715.388	698.994	649.462
SMPD4	55627	-0.988447	1.44714e-19	1219.25	1253.07	1133.2	559.15	645.397	600.55	647.363	608.215	562.647
HTATSF1P2	401233	2.13854	1.45944e-19	183.855	193.483	205.269	702.985	708.168	703.061	1026.03	1038.28	1127.49
DZANK1	55184	-1.23694	1.65932e-19	486.249	570.485	574.567	233.376	201.576	247.659	230.148	223.542	241.762
CENPU	79682	-2.77309	1.83854e-19	938.63	1025.54	1028.22	181.938	168.864	180.528	100.903	97.5868	82.419
LDHA	3939	-1.83288	2.02647e-19	15233.4	13429.2	12334.9	4396.04	4378.97	4378.03	2969.26	3331.57	3096.76
CLCN3	1182	1.20933	2.20678e-19	537.051	608.683	598.936	1272.61	1266.92	1219.24	1444.38	1360.54	1561.57
CRY2	1408	1.02985	2.35426e-19	493.506	452.568	452.717	854.442	947.761	918.061	1004.49	1028.07	975.841
ADGRE4P	326342	1.5925	2.87115e-19	139.101	161.928	220.266	586.774	548.145	529.79	507.914	497.012	525.284
APRT	353	-1.27936	4.95987e-19	2165.14	1740.52	1649.65	805.861	732.923	721.204	708.585	847.644	727.485
ITGB2-AS1	100505746	2.68326	5.65133e-19	33.8681	67.2624	97.4795	562.007	503.056	473.545	418.349	402.829	392.314
RMI2	116028	-2.33191	6.18323e-19	140.311	234.173	237.138	44.7701	39.7847	29.9368	41.9482	39.7156	37.3633
RPS4Y1	6192	-0.739452	7.00224e-19	3961.36	4283.2	4200.05	2479.5	2298.67	2456.63	2580.38	2539.53	2539.6
PDSS1	23590	-1.23863	7.79072e-19	379.806	425.165	433.034	170.507	164.444	193.228	189.334	165.671	160.442
LINC01547	84536	1.91153	8.73474e-19	102.814	123.73	119.037	541.051	519.854	486.246	387.738	366.518	365.94
NOLC1	9221	-1.30174	9.39747e-19	3761.78	4661.04	4524.36	1911.78	1838.94	1905.97	1550.95	1703.23	1514.31
UQCRH	7388	-0.957709	9.6896e-19	5458.81	6458.85	6110.28	3192.96	2870.69	2895.7	3179	3058.1	3318.74
RNF26	79102	-1.37151	9.99004e-19	2356.25	2055.24	1873.67	763.949	682.529	729.369	877.512	888.494	875.839
MIR1244-2	100422885	-2.07093	1.46328e-18	148.778	200.126	150.906	38.1022	38.0165	28.1224	45.3495	43.1198	39.5611
EMB	133418	-1.07984	1.50233e-18	11261.1	11384.8	11002.1	4854.22	4765.33	4936.85	5376.18	5968.68	5803.4
PDZD7	79955	-0.964722	1.78017e-18	691.877	643.56	735.783	375.307	353.642	335.655	349.191	355.171	346.16
NEIL3	55247	-2.48307	1.98903e-18	661.637	877.733	795.77	155.266	173.285	150.591	87.2977	139.572	83.5179
RBM14	10432	-0.862565	2.01765e-18	2021.2	2072.68	1840.86	1133.54	1120.16	1051.42	1043.04	1141.54	1023.09
CCL2	6347	2.76157	2.03683e-18	44.7542	114.595	97.4795	714.416	604.728	433.63	596.345	627.506	814.3
CSNK1D	1453	0.579258	2.62141e-18	2443.34	2425.6	2471.67	3497.78	3745.95	3635.05	3659.7	3735.53	3675.89
PES1	23481	-0.684968	2.62141e-18	2142.16	2074.34	1993.64	1296.43	1289.03	1253.72	1331.01	1308.34	1237.38
CHD1L	9557	-1.05553	2.97337e-18	2586.07	3072.48	3332.11	1484.08	1378.32	1354.41	1498.8	1478.55	1426.4
CHAF1B	8208	-1.85184	3.41247e-18	462.057	605.362	509.893	172.412	174.169	143.334	112.24	118.012	132.969
RLIM	51132	-0.753603	3.81082e-18	3888.78	3506.78	3517.7	2112.77	2090.02	2233.46	2118.95	2098.12	2269.27
HBP1	26959	1.6995	4.56397e-18	214.095	245.798	268.069	714.416	694.907	659.516	878.646	897.572	975.841
RPS2	6187	-1.80282	5.09079e-18	39208.4	29235.9	25333.4	9972.29	9669.46	10135.9	7514.4	7976.02	7374.85
GAL	51083	-3.79123	5.22833e-18	342.31	222.547	232.451	6.66788	18.5662	5.44305	15.8723	18.1557	28.5719
SLIRP	81892	-1.26328	5.55317e-18	910.809	798.845	794.833	411.504	330.655	345.634	348.057	297.299	336.27
GMPS	8833	-1.84371	5.66474e-18	3623.88	2931.31	2749.11	712.511	707.284	693.989	951.205	1072.32	934.082
BCL2	596	-2.28779	7.15188e-18	1260.38	1483.92	1224.12	183.843	179.473	235.865	306.109	348.362	304.401
RAD1	5810	-1.21178	8.25805e-18	988.222	1181.66	1202.56	466.752	488.026	484.431	441.023	565.096	450.557
MTSS1	9788	1.95617	8.55498e-18	120.957	132.864	168.714	646.785	702.863	574.242	418.349	492.473	538.471
TMOD1	7111	-2.29749	8.76625e-18	187.484	171.893	139.658	37.1496	38.9006	39.9157	30.6109	24.9641	20.8795
ACOT7	11332	-1.99785	9.08083e-18	539.47	483.293	394.604	121.927	155.602	124.283	99.7688	91.9132	93.4082
CTNNA2	1496	-4.87756	9.8315e-18	43.5447	55.6368	43.1159	0	0.884105	1.81435	0	1.13473	1.09892
CCT5	22948	-1.19011	1.04204e-17	9948.75	11464.5	11166.1	5475.28	5037.63	4924.15	4219.77	4526.44	4201.17
SEMA4B	10509	1.24212	1.08673e-17	180.227	230.851	240.887	494.376	564.059	525.254	533.99	518.572	481.327
SYNPO2	171024	-1.92384	1.49892e-17	754.774	547.234	432.097	134.31	138.804	169.642	129.246	166.805	150.552
SCMH1	22955	-1.03124	2.15198e-17	3950.47	3776.66	4180.37	1840.34	1715.16	1832.49	1959.1	2149.18	2113.22
KCTD7	154881	1.46274	2.29865e-17	128.215	161.928	197.771	440.08	459.735	417.3	454.628	509.494	451.656
CALML4	91860	0.952494	2.35832e-17	540.68	584.602	583.002	1247.85	1065.35	1057.77	1104.26	1040.55	1122
SYNJ2BP	55333	2.14011	2.46741e-17	66.5266	140.338	137.783	468.657	512.781	466.288	575.938	584.386	567.043
HSD17B12	51144	-0.982187	3.22067e-17	2771.13	2499.5	2338.57	1358.34	1313.78	1317.22	1140.54	1213.03	1329.69
PRIM1	5557	-1.80347	3.74584e-17	694.296	784.728	767.651	176.223	160.907	180.528	234.683	241.698	268.136
RPL13A	23521	-0.884256	3.88311e-17	28278.6	27336.8	23110.1	14752.2	14188.1	14828.7	13812.3	13695.1	13805.7
CREBRF	153222	1.32737	4.87082e-17	295.136	289.81	298.062	709.653	615.337	713.947	854.837	728.497	850.564
ANTXR2	118429	1.0501	5.05512e-17	631.398	805.488	800.456	1493.61	1524.2	1519.52	1606.5	1666.92	1511.01
RPL32	6161	-1.28837	5.30198e-17	9977.78	8971.64	8050.49	4385.56	3570.02	3828.28	3224.35	3248.73	3672.59
DUT	1854	-2.00411	5.74897e-17	2890.88	2483.73	2540.09	830.628	731.155	750.234	543.06	509.494	459.349
GINS2	51659	-2.80035	8.46215e-17	500.764	568.824	542.698	90.4927	76.033	106.139	55.5531	62.4102	31.8687
FMO4	2329	1.88824	9.4897e-17	81.0415	102.97	88.1064	307.675	265.232	310.254	399.075	358.575	436.271
CITED4	163732	-1.53249	1.11468e-16	8473.07	6229.66	6871.37	3106.28	2530.31	2385.87	2140.49	2412.44	2133
ATP5MC3	518	-1.10821	1.37841e-16	3325.12	3502.63	3611.43	1943.21	1558.68	1472.34	1471.59	1562.52	1626.4
TFDP1	7027	-1.42691	1.54512e-16	3057.8	3684.48	3886.99	1557.43	1382.74	1426.08	1119	1152.89	1179.14
PAFAH1B3	5050	-1.76777	1.71127e-16	264.897	214.243	243.699	72.3942	72.4966	90.7175	61.2218	61.2754	54.946
TIPIN	54962	-1.59074	1.84454e-16	411.255	560.52	556.758	180.033	137.92	146.962	176.863	164.536	195.608
ATP5F1A	498	-0.650465	1.9958e-16	7353	7399.69	7607.15	5059.02	4515.12	4554.02	4765.09	4900.9	4668.21
C3	718	2.23181	2.03486e-16	618.092	723.278	820.14	3949.29	4829.87	4350.81	2579.25	2958.24	2578.07
TMPO	7112	-1.973	2.03486e-16	3027.56	4732.45	4556.23	1153.54	1105.13	1260.07	789.081	977.003	801.113
HSPD1	3329	-1.56564	2.0427e-16	11095.4	17386.9	17252.9	4961.86	4656.58	4541.32	5327.43	5683.86	5274.82
LOC100049716	100049716	2.22499	2.4906e-16	55.6404	73.0752	90.9184	323.869	274.957	275.781	428.552	398.29	457.151
GNPTAB	79158	1.29984	2.6389e-16	344.729	368.698	356.175	749.661	794.81	836.415	1018.1	910.054	1008.81
POLA1	5422	-1.71006	2.73924e-16	691.877	794.693	734.845	239.091	254.622	283.039	180.264	197.443	174.728
TMEM200A	114801	2.91772	2.84421e-16	6.04787	9.9648	9.37303	92.3978	78.6853	71.6668	64.623	74.8922	53.8471
SIVA1	10572	-1.59616	3.33331e-16	982.174	787.219	819.203	333.394	315.625	304.811	269.829	245.102	213.19
ANO8	57719	1.30352	3.33331e-16	130.634	127.051	149.031	309.58	381.933	304.811	343.522	366.518	319.786
RTKN2	219790	-2.28886	3.46193e-16	239.496	204.278	147.157	34.292	29.1755	44.4516	53.2856	38.5808	30.7698
SHMT2	6472	-1.10204	3.5139e-16	2044.18	2711.26	2565.4	1224.99	1148.45	1060.49	1143.94	1137	1073.64
PSEN2	5664	0.716729	3.56504e-16	691.877	641.069	659.861	1141.16	1098.94	1101.31	1081.58	1046.22	1081.34
HEATR1	55127	-1.29858	3.76601e-16	4500.83	3526.71	3200.89	1633.63	1496.79	1665.57	1452.32	1462.67	1336.29
GPT2	84706	-1.51045	3.98952e-16	296.346	310.57	279.316	82.8723	121.122	100.696	95.2339	121.416	92.3093
UBA2	10054	-1.09533	4.48037e-16	2507.45	2670.57	2801.6	1210.7	1098.94	1093.15	1298.13	1402.53	1331.89
HSPA9	3313	-0.858011	5.90547e-16	7473.96	9224.91	8746.91	4607.51	4775.94	4716.4	4626.78	4860.05	4425.35
CTTNBP2	83992	3.42095	6.22954e-16	20.5628	21.5904	10.3103	128.595	152.066	156.941	311.777	323.398	285.719
GLIPR1	11010	1.9774	6.31312e-16	350.777	381.984	387.106	1316.43	1258.08	1038.72	1748.22	1882.52	1867.07
PGAM2	5224	1.66403	6.89032e-16	255.22	220.056	262.445	887.781	919.469	944.369	670.038	622.967	713.199
CAT	847	-1.34222	8.18355e-16	6333.33	5938.19	5580.7	2664.3	2480.8	2683.42	1987.44	2190.03	1936.3
SRPK1	6732	-0.943658	8.95727e-16	3002.16	3123.96	2944.07	1655.54	1738.15	1663.76	1445.51	1455.86	1437.39
TXLNB	167838	1.7559	1.11011e-15	39.916	57.2976	65.6112	192.416	212.185	185.064	197.27	196.308	151.651
MIDN	90007	0.870879	1.26438e-15	936.211	907.627	923.243	1534.57	1617.91	1687.35	1838.92	1831.45	1638.49
RPS7	6201	-0.957991	1.29465e-15	8785.14	7569.1	7323.15	4203.62	3773.36	3664.99	4300.26	4048.72	4298.97
SORD	6652	-0.810186	1.30812e-15	846.702	953.299	903.56	531.525	503.94	490.782	537.391	518.572	498.91
RRP15	51018	-1.09409	1.38144e-15	1503.5	1299.58	1183.81	637.259	543.725	594.2	648.497	669.491	621.989
DDX31	64794	-1.26313	1.38595e-15	441.495	387.797	409.601	183.843	184.778	165.106	184.799	135.033	168.135
SLC36A4	120103	-0.948612	1.39119e-15	1173.29	1146.78	1098.52	608.682	587.93	577.87	556.665	527.65	670.341
SLC2A1	6513	-1.24573	1.3985e-15	5143.11	4674.32	4784.93	2297.56	2253.58	2261.59	1708.54	1912.02	1781.35
EARS2	124454	-1.19529	1.49471e-15	1046.28	836.213	822.014	394.358	401.384	447.237	358.261	365.383	374.732
SLC37A2	219855	1.83417	1.49471e-15	791.062	927.557	764.839	2590	2326.96	2401.29	3743.6	3493.83	3626.44
POP1	10940	-0.748756	1.52375e-15	1260.38	1340.27	1315.04	764.901	846.973	761.12	772.074	763.674	743.969
KCNA3	3738	-3.11135	1.55537e-15	181.436	210.922	208.081	28.5766	20.3344	35.3798	10.2036	10.2126	15.3849
AK4	205	-2.49186	1.56041e-15	429.399	425.995	448.031	61.9161	85.7582	115.211	38.547	63.5449	67.0341
OIP5-AS1	729082	-1.26439	1.85889e-15	1191.43	1189.96	1264.42	559.15	538.42	581.499	414.948	448.219	464.843
FAU	2197	-0.980056	2.11375e-15	7923.92	6710.46	6749.52	4045.5	3676.99	3697.65	3393.27	3272.56	3506.65
URB1	9875	-1.21001	2.27683e-15	1882.1	1508.01	1418.14	733.467	719.661	737.533	689.312	650.201	592.318
CBX3	11335	-1.34778	2.37914e-15	4090.78	5819.44	5980.93	2335.66	2007.8	1989.43	1852.53	2128.75	2048.39
MPO	4353	-3.72594	2.42952e-15	59.2691	55.6368	50.6143	0	1.76821	5.44305	3.40121	3.40419	5.4946
GPAT3	84803	1.76992	2.51158e-15	108.862	146.15	103.103	370.544	350.106	356.52	480.704	516.302	436.271
ESCO2	157570	-2.0149	2.55891e-15	793.481	981.533	986.98	269.573	274.073	263.988	154.188	177.018	179.124
CPEB4	80315	1.12753	3.00943e-15	601.158	659.338	568.005	1188.79	1279.3	1208.36	1393.36	1438.84	1535.19
FIGNL1	63979	-1.86091	3.08362e-15	701.553	755.664	751.717	175.27	275.841	212.279	164.392	213.329	140.662
PHACTR3	116154	-1.39516	3.34068e-15	1677.68	1739.69	1808.06	702.985	708.168	805.571	543.06	626.371	539.57
ALYREF	10189	-1.71346	3.51873e-15	4475.42	2672.23	2504.47	943.029	899.135	961.605	1039.64	988.35	928.587
AHRR	57491	0.983622	3.53479e-15	4656.86	3700.26	4013.53	8585.37	8372.47	8919.34	7946.36	7724.11	7555.07
NDUFS1	4719	-0.669165	3.67507e-15	1785.33	1810.27	1748.07	1170.69	1171.44	1104.94	1116.73	1051.9	1094.52
KNSTRN	90417	-1.61177	3.96524e-15	523.746	632.765	656.112	160.029	175.937	158.756	214.276	243.967	215.388
SMARCC1	6599	-1.31049	4.10809e-15	2884.83	2626.56	2232.65	878.255	907.976	976.12	1113.33	1161.96	1149.47
LINC02067	101243545	-2.28921	4.16446e-15	243.124	225.869	128.41	37.1496	44.2053	47.1731	38.547	35.1766	28.5719
MED29	55588	0.657534	6.06888e-15	840.654	872.75	887.626	1391.68	1388.93	1435.15	1337.81	1312.88	1350.57
RHBDD3	25807	0.968455	6.07499e-15	332.633	346.277	354.3	692.507	757.678	680.381	665.503	599.138	663.748
SNRPD1	6632	-1.08907	7.24219e-15	1486.57	1836.84	2033.01	902.069	806.304	792.871	841.232	813.602	854.96
STRIP2	57464	-0.960828	7.46954e-15	551.566	612.835	582.065	283.861	274.073	289.389	300.44	312.051	331.874
DUSP6	1848	2.77169	7.6102e-15	523.746	678.437	764.839	3591.13	3158.02	2961.02	6398.81	6342.01	7281.44
FH	2271	-1.09134	7.75811e-15	1744.21	2127.48	2257.02	943.982	869.959	881.774	990.886	1060.97	978.039
BARD1	580	-1.39487	7.80461e-15	1168.45	1019.73	916.682	359.113	297.943	399.157	416.081	420.985	441.766
TBC1D17	79735	2.28507	7.96117e-15	403.998	361.224	412.413	1517.42	1480.88	1370.74	2515.76	2684.77	2551.69
MIR3654	100500804	-1.98689	8.07332e-15	590.272	489.106	425.535	103.828	99.9039	87.0888	134.915	156.593	152.75
MCM3	4172	-2.02778	1.01839e-14	3798.06	7265.17	7247.22	1736.51	1585.2	1584.83	1247.11	1328.77	1170.35
FOCAD	54914	-1.05826	1.02732e-14	838.235	954.96	768.588	423.887	372.208	385.549	444.425	389.213	435.172
PXMP2	5827	-1.92924	1.0367e-14	417.303	333.821	320.558	106.686	104.324	117.026	70.2917	76.0269	68.133
LOXL3	84695	1.69919	1.09661e-14	284.25	242.477	299.937	750.613	768.287	743.883	1136	1032.6	1054.96
TGFBR2	7048	1.64375	1.12217e-14	682.2	677.606	635.491	2470.93	2563.9	2480.22	1778.83	1745.22	1674.75
MAP3K21	84451	-1.37519	1.13246e-14	648.332	751.512	774.212	328.631	274.073	323.861	236.951	245.102	247.257
TCEA1	6917	-0.933634	1.14665e-14	2725.17	3176.28	2940.32	1518.37	1578.13	1639.27	1348.01	1668.05	1474.75
RGL3	57139	2.06227	1.17549e-14	31.4489	22.4208	22.4953	136.215	84.8741	112.49	106.571	105.53	109.892
RPS6	6194	-1.30959	1.21247e-14	21405.8	22371.8	21037.8	10159	9332.61	9907.26	7474.72	7367.8	7542.99
SUV39H1	6839	-1.62088	1.23449e-14	743.888	717.466	674.858	270.526	255.506	245.844	195.003	239.428	154.948
SKP2	6502	-1.238	1.2548e-14	1463.58	1639.21	1937.4	806.814	762.983	743.883	642.829	644.527	636.275
EIF4H	7458	-0.547877	1.33586e-14	7136.49	7368.97	6996.03	4811.35	4665.42	4945.92	4971.43	5118.77	4885.8
NOC2L	26155	-0.853659	1.37237e-14	3034.82	2722.88	2562.59	1496.46	1620.56	1469.62	1662.06	1468.34	1463.76
TMEM97	27346	-1.76683	1.55988e-14	781.385	669.302	592.375	236.234	240.477	212.279	170.06	167.94	141.761
POLD1	5424	-1.49352	1.79593e-14	2207.47	1758.79	1598.1	673.456	808.956	701.246	558.932	577.578	570.339
RPLP2	6181	-1.5995	2.09214e-14	11137.8	14594.3	15101.8	5842.02	4509.82	4660.16	3652.9	3912.55	3881.39
RPL36	25873	-0.969574	2.24144e-14	5325.76	6360.03	6272.43	2998.64	2696.52	2885.72	3151.79	3367.88	3172.58
RNASEH2A	10535	-2.05397	2.72927e-14	1022.09	788.05	743.281	257.19	219.258	238.587	159.857	179.287	125.277
KIF11	3832	-2.45815	2.86043e-14	2363.51	2346.71	2098.62	501.996	503.94	505.296	226.747	323.398	247.257
ATAD5	79915	-0.90237	2.99398e-14	1035.4	940.843	970.108	469.609	502.172	508.018	548.728	532.189	582.428
RIT1	6016	1.54218	3.21339e-14	799.529	844.517	800.456	1974.65	1988.35	2047.49	2680.15	2961.65	2830.82
CCDC90B	60492	1.30389	3.2369e-14	212.885	267.389	241.824	558.197	500.403	566.077	632.625	660.413	694.517
ESYT2	57488	-1.11898	3.43442e-14	5180.61	3817.35	3703.28	1914.63	1922.93	1889.65	1896.74	2050.46	1945.09
PTTG1	9232	-2.23823	3.64047e-14	550.356	837.874	972.92	206.704	202.46	167.827	106.571	139.572	125.277
MAD2L2	10459	-0.969145	3.70346e-14	751.146	775.594	722.66	427.697	377.513	329.305	397.941	389.213	368.138
CLN3	1201	1.66032	3.92167e-14	368.92	411.878	534.263	1355.49	1190.89	1104.03	1650.72	1487.63	1709.92
MIR9-3HG	254559	-2.53812	3.97533e-14	483.83	391.118	371.172	85.7299	73.3807	95.2534	45.3495	62.4102	32.9676
DSG2	1829	-1.39263	4.03027e-14	440.285	575.467	583.94	174.317	225.447	207.743	172.328	231.485	193.41
POLR1B	84172	-1.04407	4.20725e-14	840.654	755.664	805.143	384.832	348.337	374.663	405.878	453.892	350.555
PPIA	5478	-1.35741	4.2251e-14	13827.9	19418.9	21252.4	8268.17	6739.53	6787.48	6609.68	6660.87	6994.63
NDST2	8509	1.00703	4.85924e-14	579.386	549.725	560.507	1292.62	1221.83	1181.14	1032.83	1026.93	1061.56
MYO6	4646	1.07265	4.9049e-14	1357.14	1537.9	1270.98	2644.29	2648.78	2816.78	3381.94	2997.96	3140.71
ZNF655	79027	0.992079	4.9049e-14	809.205	1046.3	1064.78	1933.69	1872.53	2052.03	1922.82	1859.82	2041.79
BMP8A	353500	-1.44909	5.65269e-14	333.843	292.301	294.313	103.828	87.5264	138.798	107.705	104.395	121.98
RPS6KA4	8986	-1.29865	5.95469e-14	2980.39	2338.41	2068.63	878.255	904.439	986.099	1153.01	1032.6	991.226
RPL10	6134	-1.2019	6.89178e-14	10580.1	10076.9	10123.8	5291.44	4781.24	4785.35	3799.15	3772.98	4114.36
AP2B1	163	-1.04767	6.92388e-14	3401.32	2996.08	2787.54	1348.82	1426.06	1325.38	1569.09	1697.56	1473.65
PNOC	5368	-2.28069	6.97332e-14	81.0415	65.6016	57.1755	14.2883	11.4934	10.8861	13.6048	13.6168	15.3849
SEH1L	81929	-0.91415	8.15733e-14	1578.49	1391.75	1478.13	702.985	750.605	752.955	781.144	869.203	848.366
TBC1D23	55773	0.803317	8.49975e-14	682.2	832.891	806.08	1320.24	1309.36	1346.25	1400.16	1379.83	1380.24
MAN1A2	10905	-0.751182	8.66721e-14	1998.22	1795.32	1706.83	1070.67	1070.65	1085.89	1136	1029.2	1127.49
AHCY	191	-1.12451	9.45783e-14	2449.39	2093.44	1936.47	970.653	1069.77	910.804	930.798	1140.4	880.235
MMP9	4318	3.06209	9.47583e-14	26.6106	39.8592	38.4294	483.898	534.884	399.157	224.48	224.677	185.717
AEN	64782	-1.42507	1.00744e-13	1042.65	984.854	1013.22	340.062	283.798	324.769	429.686	430.063	428.579
EXOSC5	56915	-1.37729	1.12611e-13	478.991	404.405	397.416	135.263	150.298	138.798	180.264	188.365	182.421
CCL23	6368	-3.51302	1.1382e-13	127.005	127.882	143.407	7.62044	4.42053	5.44305	20.4073	14.7515	3.29676
RPL12	6136	-1.31068	1.13918e-13	11177.7	12873.7	11942.2	4195.05	4124.35	4071.4	5307.02	5260.61	5760.54
CPSF4	10898	-0.893763	1.15805e-13	740.259	643.56	716.099	372.449	347.453	370.127	358.261	406.233	397.809
PTBP1	5725	-0.772131	1.18576e-13	9070.6	8508.28	8634.43	5546.73	5407.19	5146.4	4657.39	5152.81	4717.66
ZFP36L1	677	4.49546	1.30126e-13	19.3532	45.672	65.6112	610.588	700.211	619.6	3281.03	3104.62	3438.52
MPP6	51678	-1.56227	1.34883e-13	211.676	298.114	218.392	72.3942	92.831	93.439	74.8266	73.7575	76.9244
CNIH4	29097	-1.05959	1.35352e-13	2092.56	2556.8	2462.29	1158.31	1235.98	1254.62	975.013	1110.9	1050.57
EEF1G	1937	-1.96311	1.36912e-13	20577.3	19031.9	16400	3337.75	3737.11	3459.97	5519.03	6073.08	5570.43
SNHG6	641638	-1.40149	1.41145e-13	2005.47	3122.3	2971.25	1014.47	900.019	943.462	1039.64	990.62	1167.05
PGAM5	192111	-1.11311	1.45175e-13	1167.24	1200.76	1144.45	574.39	566.711	632.301	456.896	520.841	472.536
SRPX2	27286	2.48778	1.45793e-13	7.25745	14.1168	10.3103	81.9197	65.4238	59.8735	61.2218	72.6227	53.8471
DNAJB2	3300	1.21404	1.64752e-13	292.717	364.546	358.05	778.237	710.82	670.402	879.779	876.012	847.267
SLA2	84174	-2.47998	1.64752e-13	88.2989	59.7888	70.2977	13.3358	9.72516	8.16457	14.7386	17.021	9.89028
DCAF7	10238	-0.894179	1.66983e-13	6266.8	5453.24	4942.4	2808.13	2860.96	3023.61	3125.71	3189.73	2860.49
MCM6	4175	-1.76054	1.7544e-13	3371.08	3983.43	3866.37	1296.43	1296.98	1312.68	865.041	880.551	796.717
LIN54	132660	-0.826426	1.75638e-13	914.438	959.942	881.064	506.759	544.609	477.174	484.105	562.826	525.284
YWHAH	7533	-1.93499	1.81171e-13	2267.95	2522.76	2466.98	449.606	507.476	438.166	717.655	826.084	727.485
DACH1	1602	-1.40312	1.81225e-13	1560.35	1415.83	1370.34	461.036	419.95	515.275	633.759	645.662	570.339
FBXO4	26272	-0.932222	2.13959e-13	572.129	694.214	654.237	334.347	354.526	327.49	314.045	357.44	319.786
UROS	7390	-1.35544	2.16715e-13	1429.72	992.328	897.936	401.026	419.95	433.63	424.017	449.353	434.073
TXNIP	10628	1.76831	2.27987e-13	4615.74	7804.1	8873.44	25498	21274.2	21804.9	27269.8	23966.6	29290.6
MEF2D	4209	-1.34907	2.36085e-13	8867.39	8994.06	8558.51	2851.95	2779.63	3095.28	3808.22	4108.86	3857.21
SFXN2	118980	-1.76392	2.36085e-13	152.406	210.922	225.89	64.7737	59.235	64.4094	48.7507	40.8503	59.3417
PCCB	5096	-1.16798	2.40058e-13	1710.34	1410.02	1378.77	688.697	591.466	566.077	757.336	719.419	651.66
GINS3	64785	-1.59001	2.49633e-13	272.154	358.733	404.915	120.022	122.891	135.169	95.2339	91.9132	108.793
RPSAP58	388524	-1.95672	2.73536e-13	133.053	206.77	192.147	30.4817	52.1622	51.709	37.4133	43.1198	49.4514
TOPBP1	11073	-1.34153	2.80682e-13	2163.93	3221.12	3197.14	992.562	1017.6	1100.4	1264.12	1151.75	1171.45
OXCT1	5019	-2.17672	2.87296e-13	1357.14	1667.44	1567.17	225.755	245.781	228.608	359.394	477.721	393.413
ADSL	158	-1.12194	2.87515e-13	1919.59	1449.05	1367.52	757.281	703.748	712.132	687.044	770.482	689.023
ASS1	445	-2.35348	3.03158e-13	1077.73	783.067	789.209	181.938	217.49	214.093	89.5652	153.189	112.09
RPL21	6144	-1.23257	3.04325e-13	9014.96	12040.8	11630.1	5311.44	4473.57	5134.61	4040.64	4074.82	4533.04
KIAA1107	23285	1.8357	3.13267e-13	100.395	126.221	93.7303	313.39	313.857	332.026	490.908	423.254	492.316
PPM1G	5496	-1.02877	3.45158e-13	3333.59	4303.96	3869.19	2014.65	1938.84	1906.88	1740.29	1990.32	1630.8
ARHGEF6	9459	-1.17247	4.41099e-13	2154.25	2360.83	2326.39	1223.08	1053.85	1055.04	965.943	834.027	889.026
FAM21EP	100421577	1.84812	4.74906e-13	20.5628	35.7072	33.7429	99.0657	99.9039	106.139	128.112	116.877	131.87
HMGB2	3148	-1.97409	5.03565e-13	4309.71	7439.55	8911.87	2134.67	1800.92	1864.24	1357.08	1494.44	1462.66
NDUFAF8	284184	-1.77341	5.37719e-13	711.23	978.211	1024.47	303.865	313.857	292.11	202.939	242.832	186.816
PDCD5	9141	-1.18649	5.92687e-13	827.349	820.435	844.51	424.839	404.92	366.499	336.72	283.683	352.753
SF1	7536	-0.617521	5.93602e-13	5541.06	5444.93	5340.75	3401.57	3326.89	3459.06	3675.57	3794.54	3604.46
GEMIN4	50628	-1.33808	5.93602e-13	567.29	630.274	559.57	242.901	262.579	273.967	197.27	211.06	183.52
AGPS	8540	-0.619371	6.22185e-13	2267.95	2398.2	2169.86	1420.26	1472.92	1446.94	1545.28	1536.42	1471.45
HADH	3033	-1.14989	6.79398e-13	860.007	822.926	814.516	356.255	364.251	293.018	419.482	376.73	426.381
LGR4	55366	-1.31233	7.81608e-13	876.941	1019.73	1019.79	322.916	329.771	349.262	453.495	423.254	447.26
STXBP6	29091	-1.78951	7.95305e-13	116.119	96.3264	81.5453	31.4343	25.639	23.5865	27.2097	29.503	27.473
POC1A	25886	-2.04799	8.479e-13	531.003	473.328	426.473	145.741	128.195	125.19	71.4254	119.147	70.3309
RPS14	6208	-1.02079	9.10997e-13	12093.3	14476.4	13754	7624.25	6835.9	6950.77	5803.6	5936.91	6383.63
SRP72	6731	-0.877937	9.1963e-13	3987.97	3472.73	3049.05	1886.06	1833.63	1839.75	2016.92	1946.06	1874.76
FAM129B	64855	0.930447	9.54209e-13	1043.86	948.317	864.193	1648.87	1789.43	1682.81	1841.19	2026.63	1938.49
MAP4K3	8491	1.10249	9.85723e-13	354.405	417.691	383.357	692.507	785.969	806.479	866.175	925.94	927.488
ACVR1	90	1.26182	1.00559e-12	112.49	125.39	127.473	327.679	342.149	272.152	304.975	250.775	274.73
RPL24	6152	-0.99001	1.10018e-12	6607.9	6572.62	6214.32	3090.09	2898.98	2805.89	3413.68	3532.42	3696.77
MRPS2	51116	-0.986618	1.1261e-12	701.553	596.227	576.441	352.445	320.93	308.439	314.045	296.165	286.818
S100A9	6280	-1.77672	1.12966e-12	7636.04	8121.31	7431.87	1766.04	1754.06	1637.45	2435.27	3095.54	2461.58
TMEM38B	55151	-1.1322	1.13606e-12	700.344	926.726	796.707	357.208	413.761	401.879	334.452	357.44	330.775
HNRNPAB	3182	-1.42647	1.21074e-12	6755.47	5779.58	6013.73	1900.35	1972.44	1810.72	2613.26	2721.08	2582.46
FUK	197258	0.943569	1.25025e-12	203.208	175.214	198.708	381.022	385.47	385.549	378.668	339.284	351.654
IMP4	92856	-0.838065	1.29093e-12	717.278	741.547	806.08	411.504	473.88	409.136	420.616	414.177	396.71
RPS15	6209	-0.791973	1.32919e-12	8751.27	8113.01	7862.09	5099.98	5036.75	5042.08	4364.88	4377.79	4562.72
MTHFD1L	25902	-1.07903	1.3385e-12	1416.41	1294.59	1351.59	692.507	725.85	699.432	556.665	591.195	551.658
RPA3	6119	-1.57166	1.43637e-12	344.729	534.778	519.266	178.128	160.023	170.549	145.118	119.147	149.453
CACFD1	11094	1.46516	1.48253e-12	90.7181	122.069	102.166	237.186	261.695	342.912	316.312	334.745	283.521
TFAM	7019	-1.30158	1.55252e-12	867.265	1325.32	1217.56	461.036	480.069	434.537	472.768	391.482	497.811
KLHL24	54800	1.95861	1.56362e-12	129.424	151.133	137.783	422.934	455.314	404.6	690.445	718.284	700.012
JADE1	79960	-1.31905	1.5889e-12	1372.87	1036.34	965.422	469.609	489.794	488.06	399.075	457.296	365.94
RAD54L	8438	-1.61879	1.79557e-12	925.324	936.691	1089.15	381.022	367.788	373.756	252.823	267.796	234.07
F11R	50848	1.83557	1.8095e-12	381.016	635.256	561.444	1473.6	1751.41	1534.94	2219.86	2443.07	2231.91
NFKB2	4791	1.01931	1.85873e-12	879.361	1058.76	1034.78	2301.37	2172.25	2005.76	1739.15	2014.15	1891.24
PALLD	23022	2.53549	2.05809e-12	78.6223	48.9936	63.7366	231.471	305.9	296.646	521.519	490.204	583.527
REEP3	221035	0.781448	2.05809e-12	2599.38	2466.29	2432.3	4314.12	4439.09	4891.49	3964.68	4068.01	4153.92
VIM-AS1	100507347	1.05786	2.1145e-12	102.814	102.97	119.037	222.898	231.636	215.908	215.41	240.563	236.268
CD36	948	2.63353	2.36162e-12	837.025	1212.38	1127.58	4716.1	4445.28	4510.47	10046	9874.42	10262.8
OR2T8	343172	2.29928	2.45391e-12	16.934	20.76	16.8714	98.1131	104.324	136.076	85.0302	88.509	64.8363
CALCOCO1	57658	1.92848	2.55147e-12	108.862	146.15	163.091	498.186	397.847	413.672	658.701	644.527	706.606
CDC45	8318	-2.43512	2.60853e-12	551.566	724.939	762.027	159.077	163.559	138.798	77.0941	91.9132	63.7374
MEST	4232	-1.17409	2.70687e-12	394.321	335.482	388.981	174.317	197.155	146.055	148.519	152.054	162.64
ZFR	51663	-0.950931	2.71528e-12	7062.7	8087.27	7667.14	4397.94	4038.59	4287.31	3420.48	3810.42	3545.12
NUTF2	10204	-0.990504	2.74563e-12	1219.25	1033.85	1052.59	608.682	613.569	537.955	506.78	553.748	485.723
CCNF	899	-2.14792	2.79338e-12	1686.15	1258.89	1118.2	344.825	374.861	377.385	226.747	233.754	176.926
PRR11	55771	-2.27221	3.19943e-12	3256.17	2546.01	2093.93	652.5	691.37	627.765	319.714	434.602	335.171
NAA38	84316	-1.29053	3.57724e-12	448.752	413.539	365.548	192.416	187.43	179.621	146.252	140.707	142.86
CAD	790	-1.48062	3.68658e-12	2825.57	2282.77	2197.97	1019.23	1009.65	968.863	757.336	680.838	706.606
VPS8	23355	1.05316	3.70996e-12	285.46	410.218	358.987	674.409	774.476	753.862	735.795	745.518	734.079
ADCY4	196883	1.60907	3.71407e-12	110.071	124.56	161.216	372.449	388.122	330.212	475.036	380.135	530.778
PRELID2	153768	-1.5352	3.71576e-12	238.286	215.074	208.081	97.1606	71.6125	86.1816	55.5531	66.9491	68.133
PRKD3	23683	-0.833828	3.95614e-12	1043.86	1103.6	1013.22	598.204	567.595	668.588	564.601	532.189	603.307
CLDN7	1366	1.67374	4.31366e-12	55.6404	83.8704	117.163	319.106	291.755	266.709	286.835	279.144	247.257
OGFOD1	55239	-0.996864	4.61263e-12	996.689	1113.57	1101.33	502.949	506.592	450.866	594.078	592.329	559.35
SPIN4	139886	-1.71793	4.71018e-12	286.669	457.55	459.278	142.883	125.543	139.705	109.972	97.5868	95.606
OMG	4974	2.6437	4.79608e-12	7.25745	9.1344	19.6834	107.639	54.8145	79.8314	81.629	103.26	83.5179
POLR1E	64425	-1.56794	4.95087e-12	899.923	921.744	896.061	293.387	375.745	361.963	232.416	314.32	215.388
UHRF1	29128	-2.48846	4.95161e-12	1928.06	2438.05	2296.39	475.325	508.36	495.318	225.614	258.719	208.795
MTFP1	51537	-1.51729	5.36188e-12	238.286	337.142	331.805	105.734	99.9039	81.6457	105.437	132.763	98.9028
EEF1A1	1915	-0.860029	5.52174e-12	124333	113997	95429.6	58777.4	60151.9	65938	58220.8	63401.9	60027.4
PPA1	5464	-0.904719	5.68584e-12	1876.05	1951.44	1958.96	1097.34	1027.33	1178.42	896.785	932.748	1022
AGMAT	79814	-2.14096	5.68584e-12	410.046	337.973	381.482	53.3431	57.4668	58.9664	112.24	104.395	100.002
PTDSS1	9791	-0.954764	5.80164e-12	5156.42	4722.49	4488.74	2334.71	2188.16	2181.76	2698.29	2665.48	2690.16
RBBP7	5931	-1.17372	5.88217e-12	2125.22	2526.91	2657.25	1012.57	926.542	930.762	1081.58	1241.4	1235.19
PFAS	5198	-1.59864	6.33107e-12	873.313	699.197	622.369	274.336	268.768	289.389	200.671	200.847	180.223
NKG7	4818	-1.78245	6.57787e-12	105.233	125.39	106.853	34.292	32.7119	37.1942	38.547	27.2335	19.7806
MAPRE3	22924	1.87779	6.5989e-12	54.4308	68.9232	72.1723	322.916	298.827	283.039	205.206	191.769	193.41
SFRP1	6422	-1.77937	6.64354e-12	304.813	351.259	328.056	67.6314	124.659	77.1099	81.629	123.686	81.3201
TMEM234	56063	1.2903	7.17279e-12	61.6883	60.6192	58.1128	157.172	169.748	146.055	133.781	146.38	137.365
RNF157	114804	-1.70413	7.23738e-12	258.849	199.296	222.141	74.2993	68.0761	83.4601	80.4953	47.6587	50.5503
METTL21A	151194	-1.97904	7.71038e-12	775.337	700.858	739.532	253.38	207.765	216.815	142.851	111.204	141.761
FAM163A	148753	-2.55378	8.1525e-12	85.8798	68.9232	64.6739	16.1934	14.1457	12.7004	12.4711	4.53892	6.59352
KCTD11	147040	1.53266	8.16245e-12	39.916	58.9584	61.862	144.788	180.357	183.249	140.583	145.245	162.64
ALDH2	217	-1.18043	8.37986e-12	1377.71	1552.85	1663.71	717.274	733.807	767.47	600.88	671.76	525.284
ZNF641	121274	1.0474	8.87554e-12	358.034	298.114	305.561	705.843	746.185	712.132	597.479	644.527	583.527
PAQR4	124222	-1.15764	9.18411e-12	1104.34	872.75	883.876	414.361	449.125	459.938	368.464	484.53	363.743
IGFBPL1	347252	-2.51012	9.34305e-12	411.255	262.406	197.771	60.9635	30.9437	53.5233	36.2796	66.9491	29.6708
SLC25A19	60386	-0.901362	1.02079e-11	660.428	666.811	651.425	392.453	366.019	375.57	319.714	346.093	307.698
ETFA	2108	-0.800854	1.02756e-11	1703.08	1941.48	2033.01	1182.12	1092.75	1097.68	979.548	1056.43	1092.33
CKAP5	9793	-1.36199	1.04376e-11	4924.18	5352.76	4680.89	1984.17	2268.61	2374.08	1657.52	1680.54	1508.82
DSN1	79980	-1.27848	1.12594e-11	693.086	866.938	961.673	371.496	390.774	376.478	276.632	325.668	313.192
NBPF15	284565	0.717156	1.13332e-11	423.351	450.077	479.899	728.704	692.254	761.12	759.603	760.269	763.749
MILR1	284021	1.25674	1.13384e-11	470.524	620.309	674.858	1379.3	1239.52	1231.04	1492	1570.47	1631.9
WASL	8976	1.29806	1.20016e-11	283.04	229.19	239.012	691.555	685.181	716.668	481.838	570.769	584.625
SPNS3	201305	-2.82612	1.26601e-11	511.65	214.243	239.012	18.0985	30.0596	35.3798	58.9543	49.9281	45.0557
MTDH	92140	-1.0022	1.2746e-11	10288.6	8443.51	7672.76	4461.77	4542.53	4910.54	4028.17	4283.61	3986.88
HSD3B7	80270	1.94545	1.3234e-11	45.9638	84.7008	83.4199	238.139	248.434	231.33	353.726	375.596	287.917
FBL	2091	-1.53767	1.37567e-11	2750.57	1840.17	1445.32	606.777	732.923	643.187	672.306	742.114	674.737
TMEM106C	79022	-1.78034	1.43593e-11	691.877	768.12	853.883	271.478	239.592	276.688	134.915	198.578	181.322
PDGFD	80310	-2.35092	1.55115e-11	368.92	341.294	286.815	32.3869	48.6258	41.73	75.9603	95.3174	69.232
PXN	5829	0.922139	1.57386e-11	769.289	1008.11	1045.09	1785.09	1854.85	1700.95	1829.85	1840.53	1746.18
ZNF521	25925	-1.05968	1.58045e-11	2174.81	1951.44	1937.4	1052.57	991.966	1120.36	778.877	935.018	896.719
NCL	4691	-1.12248	1.66399e-11	22215	25458.4	21973.2	8928.29	9213.26	9862.81	11422.4	12558.1	11491.4
LIPH	200879	3.55651	1.83668e-11	1.20957	1.6608	3.74921	47.6277	40.6688	41.73	34.0121	40.8503	23.0773
CD1C	911	2.60791	1.8913e-11	6.04787	7.4736	18.7461	92.3978	76.9171	65.3166	55.5531	64.6796	91.2104
ST8SIA4	7903	1.57629	1.94992e-11	446.333	442.603	447.093	1105.92	1011.42	1133.06	1622.38	1581.81	1698.93
ANAPC1	64682	-1.06778	1.94992e-11	2991.28	2544.35	2384.5	1360.25	1359.75	1404.31	1175.68	1124.52	1075.84
MMP14	4323	1.91505	1.96721e-11	3014.26	4700.89	4455.94	12277.5	12389	11757	19432.2	20257.2	19604.7
RNASE6	6039	3.06815	1.98152e-11	3.62872	26.5728	27.1818	280.051	259.927	195.043	140.583	144.111	173.629
RPL17	6139	-1.16822	1.98152e-11	356.824	274.862	250.26	125.737	131.732	129.726	128.112	129.359	130.771
MYBBP1A	10514	-1.21129	1.99878e-11	1039.02	787.219	689.855	338.157	370.44	409.136	352.592	346.093	331.874
NUP188	23511	-1.0039	2.03339e-11	2671.95	1983.83	2020.82	1063.05	1060.93	1090.42	1033.97	1198.28	1171.45
LOC105371932	105371932	2.32386	2.03522e-11	10.8862	16.608	14.9968	63.8212	67.192	55.3377	85.0302	98.7215	97.8039
MRPS7	51081	-0.74672	2.10518e-11	989.432	1014.75	1018.85	624.876	626.83	625.044	589.543	607.081	519.789
DHRS9	10170	-1.27582	2.31295e-11	1912.34	2331.76	2391.06	1063.05	931.847	1022.39	726.725	742.114	928.587
PDE9A	5152	2.11927	2.31455e-11	21.7723	9.1344	16.8714	86.6825	73.3807	69.8525	62.3555	62.4102	72.5287
SLC7A2	6542	-2.30371	2.31455e-11	154.826	114.595	127.473	30.4817	38.9006	25.4009	20.4073	20.4251	12.0881
CCDC188	388849	1.07666	2.31455e-11	100.395	108.782	121.849	246.712	234.288	231.33	242.62	251.91	203.3
GLIS3	169792	3.02055	2.43318e-11	36.2872	7.4736	19.6834	141.931	157.371	136.076	230.148	299.569	259.345
SECISBP2L	9728	0.956501	2.44137e-11	607.206	682.589	678.607	1074.48	1186.47	1271.86	1400.16	1365.08	1387.94
SESN1	27244	1.45292	2.4715e-11	298.765	409.387	419.912	944.934	839.9	898.103	1264.12	1142.67	1208.81
UAP1	6675	-0.768177	2.473e-11	1189.01	1230.65	1171.63	682.982	780.665	725.74	639.427	726.227	649.462
LPO	4025	-2.69635	2.55327e-11	116.119	88.8528	97.4795	11.4307	15.9139	22.6794	9.06989	18.1557	4.39568
STXBP5L	9515	-1.49144	2.62223e-11	296.346	242.477	219.329	85.7299	71.6125	74.3883	86.164	96.4521	115.387
CKM	1158	-1.36002	2.77349e-11	270.945	233.342	214.642	106.686	68.0761	95.2534	96.3676	99.8563	85.7158
ANKRD12	23253	1.17049	3.08241e-11	1473.26	1336.94	1247.55	2528.08	2764.6	2727.88	3565.6	3383.77	3465.99
MIR6772	102465463	1.68761	3.14825e-11	24.1915	26.5728	38.4294	113.354	94.5992	83.4601	97.5013	95.3174	110.991
YPEL5	51646	1.53769	3.37456e-11	216.514	257.424	253.072	594.394	583.509	572.427	826.494	853.317	890.125
BCL11A	53335	-2.11847	3.71246e-11	266.106	156.115	130.285	29.5292	33.596	50.8018	36.2796	47.6587	41.759
C11orf71	54494	1.65262	3.88036e-11	66.5266	76.3968	68.4231	208.609	171.516	188.692	233.55	273.47	294.511
NPM3	10360	-1.50078	3.89662e-11	315.699	355.411	297.125	88.5876	102.556	88.9031	122.444	150.919	119.782
BIRC3	330	2.54711	4.08729e-11	84.6702	110.443	134.034	1003.04	1028.21	903.546	418.349	445.949	491.217
DDIAS	220042	-2.72645	4.40881e-11	376.178	594.566	573.629	107.639	84.8741	84.3673	35.1458	66.9491	29.6708
NXT1	29107	-1.59689	4.96766e-11	299.974	313.891	339.304	128.595	111.397	121.561	103.17	80.5659	68.133
GTF3A	2971	-0.951793	5.1607e-11	2183.28	1875.04	1745.26	978.274	910.628	939.833	968.211	1177.85	995.621
TWF1	5756	1.18846	5.29055e-11	645.913	925.066	890.438	1730.79	1684.22	1743.59	1971.57	2006.2	2208.83
IKBIP	121457	-0.846947	5.38284e-11	505.602	616.987	567.068	321.011	299.712	287.574	324.249	321.129	323.082
TCP11L2	255394	2.51873	5.3843e-11	4.8383	11.6256	11.2476	52.3905	42.437	57.152	77.0941	60.1407	75.8255
SF3B6	51639	-1.11764	5.58578e-11	851.54	1158.41	1111.64	547.719	472.996	498.946	418.349	490.204	426.381
KLF10	7071	1.34828	6.13781e-11	626.559	976.55	1031.97	2122.29	1955.64	2140.03	2486.28	2455.56	2471.47
RAD51-AS1	100505648	2.36823	6.30098e-11	9.67659	12.456	14.9968	43.8175	67.192	62.5951	90.6989	74.8922	84.6168
NT5DC2	64943	1.49684	6.38137e-11	371.339	497.41	590.501	1566.95	1703.67	1511.35	1335.54	1082.53	1212.11
GMNN	51053	-1.31985	6.47254e-11	355.615	538.099	486.46	193.369	196.271	195.043	160.991	195.174	150.552
PDCD2	5134	-0.739901	6.60175e-11	1005.16	984.024	1045.09	654.405	617.105	609.622	536.257	632.045	573.636
FAM210A	125228	-1.48896	6.60175e-11	406.417	465.024	490.209	127.642	117.586	151.498	183.665	205.386	168.135
FBXO25	26260	1.00428	7.12816e-11	122.167	127.051	116.226	253.38	236.056	215	266.428	249.641	257.147
CMSS1	84319	-1.86434	7.12816e-11	263.687	283.166	296.188	114.307	87.5264	68.9453	49.8844	62.4102	60.4406
ADGRE5	976	1.25144	7.19422e-11	1879.68	1235.64	1151.01	3213.92	3701.75	3505.32	3408.01	3286.18	3424.23
RPL7	6129	-1.43113	7.48587e-11	25189.4	25553.9	21613.3	10586.7	9858.65	10700.1	6685.64	7443.83	7445.18
TET1	80312	-1.44794	7.55586e-11	310.861	214.243	187.461	89.5401	83.99	80.7386	92.9664	79.4311	84.6168
DEPDC1B	55789	-2.36856	8.02717e-11	448.752	707.501	716.099	124.785	146.761	170.549	68.0242	85.1048	69.232
TMEM201	199953	-1.32357	8.05198e-11	945.887	670.963	612.059	305.77	310.321	333.84	289.103	268.931	245.059
KCTD10	83892	0.685523	8.12642e-11	672.523	705.84	789.209	1118.3	1235.09	1164.81	1115.6	1186.93	1169.25
RASA3	22821	0.645972	8.18842e-11	1371.66	1491.4	1465.94	2333.76	2322.54	2382.24	2203.98	2039.11	2291.25
GPR162	27239	1.94325	8.25015e-11	29.0298	29.8944	42.1786	146.693	161.791	166.013	141.717	107.799	91.2104
FOXF1	2294	1.99353	8.32148e-11	12.0957	17.4384	26.2445	81.9197	89.2946	90.7175	70.2917	61.2754	79.1222
CTNNAL1	8727	-2.3261	8.41525e-11	501.973	438.451	393.667	41.9124	77.8012	48.0803	113.374	103.26	107.694
TERF1	7013	-0.924863	8.51553e-11	527.374	674.285	618.62	316.248	325.351	350.17	324.249	304.108	290.115
RPS26	6231	-1.20412	8.81386e-11	5472.11	6798.49	6427.08	2318.52	2220.87	2495.64	2711.9	3027.46	3290.17
MCM7	4176	-2.16736	8.82236e-11	5408.01	5422.51	5222.65	1532.66	1466.73	1452.39	755.068	827.218	663.748
PPIC	5480	0.521375	9.08817e-11	1169.66	1220.69	1170.69	1712.69	1648.86	1646.52	1730.08	1717.98	1781.35
DDX21	9188	-1.57286	9.08817e-11	7644.51	8965	7996.13	2090.86	2057.31	2204.44	3292.37	3391.71	3117.64
MCM4	4173	-2.26737	9.70997e-11	5496.31	7210.36	7006.34	1648.87	1670.07	1765.36	793.615	969.06	749.463
APBB3	10307	1.19253	9.95376e-11	123.377	172.723	206.207	366.734	395.195	405.507	383.203	382.404	397.809
CLPP	8192	-0.909107	1.01083e-10	1006.37	805.488	784.522	481.04	473.88	480.803	458.029	424.389	429.678
DNMT1	1786	-1.13477	1.07615e-10	5426.15	5884.21	5479.47	2120.39	2143.95	2295.15	3003.27	2904.91	2693.45
EBPL	84650	-1.68548	1.07615e-10	718.487	490.766	443.344	206.704	151.182	116.118	156.456	197.443	169.234
TUBB4B	10383	-1.46815	1.10505e-10	10551.1	8653.6	7888.34	3499.69	3904.21	3850.05	2620.06	2924.2	2405.54
SPATA5	166378	-1.2255	1.20994e-10	251.591	243.307	204.332	85.7299	82.2218	110.675	112.24	104.395	96.705
ICAM1	3383	2.81526	1.24128e-10	180.227	130.373	119.037	631.544	760.33	579.685	1639.38	1769.04	1714.32
C2CD2L	9854	0.705577	1.24547e-10	742.679	827.078	837.949	1421.21	1391.58	1268.23	1293.59	1264.09	1236.28
TNFAIP3	7128	1.14871	1.30674e-10	729.373	553.046	642.99	1330.72	1262.5	1217.43	1563.42	1621.53	1616.51
ITPRIPL2	162073	0.933676	1.31252e-10	407.627	338.803	338.366	650.595	739.996	785.614	692.713	645.662	639.571
BCLAF1	9774	-0.511978	1.32552e-10	4210.53	4221.75	3981.66	2765.27	2807.92	3012.73	2935.24	2858.39	3017.63
TMEM246	84302	-1.30621	1.32552e-10	333.843	298.114	343.053	141.931	133.5	153.313	96.3676	142.976	107.694
COPG2	26958	-0.920034	1.34693e-10	466.896	550.555	587.689	269.573	281.145	254.009	289.103	309.781	289.016
PKN2	5586	0.644006	1.47951e-10	1023.3	1173.36	1186.63	1772.7	1785.01	1859.71	1764.09	1661.25	1757.17
SLC25A1	6576	-1.40658	1.49197e-10	2917.49	1845.98	1840.86	951.602	881.453	800.128	758.47	835.162	667.044
MPC2	25874	-0.988209	1.55265e-10	1432.14	1208.23	1093.83	609.635	631.251	563.356	690.445	686.512	560.449
TLR6	10333	1.75629	1.60767e-10	341.1	282.336	244.636	789.668	789.506	749.327	1253.91	1184.66	1303.32
CRIP1	1396	-1.5438	1.61993e-10	1084.99	1464.83	1685.27	423.887	364.251	405.507	535.124	615.024	497.811
ABHD17C	58489	-1.64945	1.6246e-10	211.676	312.23	315.871	73.3467	80.4536	76.2027	96.3676	122.551	73.6276
TVP23B	51030	1.33512	1.6367e-10	206.837	277.354	297.125	581.058	552.566	605.993	735.795	752.326	784.629
HDAC11	79885	1.28169	1.69112e-10	48.383	55.6368	65.6112	142.883	127.311	146.055	128.112	159.997	136.266
DYNLT3	6990	1.29726	1.70446e-10	162.083	257.424	257.758	600.109	613.569	614.157	520.385	487.934	549.46
MAPK13	5603	1.08319	1.85854e-10	139.101	155.285	134.034	274.336	318.278	335.655	316.312	255.314	331.874
RANGAP1	5905	-1.04871	1.88062e-10	2863.06	2722.88	2335.76	1387.87	1459.66	1366.21	1164.35	1156.29	1065.95
HSD11B1	3290	-3.11662	1.91369e-10	229.819	411.048	420.849	14.2883	15.9139	21.7722	29.4771	66.9491	49.4514
HADHA	3030	-1.1076	2.03878e-10	10697.5	8058.2	7062.58	3502.54	3732.69	3997.92	4070.11	4268.86	4186.89
SEMA4D	10507	0.801613	2.03878e-10	493.506	493.258	516.454	776.332	852.277	849.116	998.822	878.281	905.51
HTRA3	94031	2.05202	2.09817e-10	25.4011	47.3328	39.3667	177.175	242.245	179.621	138.316	125.955	129.673
ZNF513	130557	1.21241	2.15102e-10	162.083	217.565	276.504	562.96	487.142	508.925	509.048	509.494	507.701
AHR	196	1.16805	2.24878e-10	474.153	392.779	355.238	959.223	1070.65	1041.44	799.284	882.82	784.629
ITGB2	3689	1.59235	2.25226e-10	6580.08	5769.62	5329.5	13568.2	14906.9	14327	21680.4	23737.4	21216.8
CRELD2	79174	-1.39576	2.31348e-10	1103.13	853.651	911.995	456.274	404.92	387.364	292.504	312.051	286.818
DCTPP1	79077	-0.930031	2.41286e-10	927.743	962.434	864.193	583.916	476.533	470.824	470.501	448.219	425.282
HRAT92	441307	2.58947	2.41286e-10	8.46702	15.7776	14.0595	55.2482	61.8874	69.8525	108.839	113.473	123.079
NEFH	4744	-0.924907	2.51792e-10	924.115	886.037	807.018	461.036	461.503	481.71	444.425	518.572	374.732
MAGOHB	55110	-1.28939	2.67421e-10	345.938	465.024	429.285	213.372	173.285	163.291	134.915	165.671	150.552
KCNJ1	3758	2.43762	2.71661e-10	6.04787	13.2864	14.9968	54.2956	49.5099	61.6879	87.2977	77.1617	93.4082
TERT	7015	-3.88256	2.73416e-10	214.095	199.296	207.144	17.146	10.6093	17.2363	3.40121	1.13473	1.09892
LAMB3	3914	1.03768	2.7484e-10	104.023	141.998	134.034	246.712	291.755	259.452	267.562	253.045	262.642
RAD51	5888	-2.1637	2.83147e-10	456.01	511.526	511.767	132.405	130.848	145.148	61.2218	86.2395	59.3417
CDA	978	-2.53758	2.83288e-10	55.6404	55.6368	80.608	3.81022	15.0298	11.7933	10.2036	6.80838	10.9892
NUDT1	4521	-1.68818	2.84948e-10	747.517	670.133	558.632	261	222.794	241.309	136.048	171.344	153.849
WDHD1	11169	-1.71614	2.9252e-10	827.349	1189.96	1076.96	377.212	372.208	367.406	224.48	260.988	218.685
LRR1	122769	-1.46617	2.99287e-10	815.253	800.506	854.82	352.445	319.162	378.292	226.747	230.35	242.861
HIST1H2BK	85236	2.14547	3.2251e-10	125.796	158.606	180.899	573.438	480.069	474.453	891.117	1066.65	928.587
WDR5	11091	-1.03059	3.48303e-10	2324.8	2834.16	2842.84	1464.08	1342.07	1482.32	1136	1226.64	1127.49
MAPK11	5600	1.16726	3.58177e-10	104.023	157.776	149.031	346.73	304.132	313.883	302.708	331.341	276.928
PDS5A	23244	-0.823597	3.58177e-10	4756.05	4382.85	3778.27	2248.03	2226.18	2363.19	2593.99	2623.5	2491.25
RCC1	1104	-1.58549	3.66419e-10	1291.83	1671.6	1584.98	664.883	549.913	568.799	400.209	405.099	362.644
KIF2A	3796	-1.10639	3.67466e-10	2128.85	1858.44	1634.66	721.084	733.807	865.445	934.199	955.443	968.148
KDM7A	80853	1.6822	3.67466e-10	105.233	88.8528	76.8588	200.989	255.506	266.709	340.121	365.383	363.743
LINC02169	100996338	-1.41833	3.67466e-10	942.258	1069.56	980.419	461.036	389.89	448.144	284.568	282.548	329.676
E2F2	1870	-2.21771	3.81525e-10	558.823	530.626	432.097	149.551	106.093	120.654	58.9543	118.012	52.7482
ARMC6	93436	-1.19415	4.05886e-10	1030.56	856.142	766.714	366.734	318.278	328.397	453.495	401.695	426.381
WDR41	55255	-0.884447	4.36128e-10	1213.2	1363.52	1345.97	728.704	607.38	625.951	734.661	779.56	759.354
ANAPC11	51529	-0.759837	4.6387e-10	654.38	791.371	702.04	434.365	413.761	419.115	395.674	451.623	418.689
PPP1R27	116729	-3.41562	4.67182e-10	2901.77	3079.95	3184.95	336.252	308.553	371.035	60.088	91.9132	86.8147
FLYWCH1	84256	0.660309	4.70262e-10	739.05	607.022	673.921	1041.14	1071.54	1094.96	1065.71	1064.38	1046.17
ANP32E	81611	-1.44119	4.70717e-10	5191.49	6444.73	5861.89	1578.38	1708.97	1845.19	2319.62	2663.21	2524.22
FEN1	2237	-1.64297	4.81023e-10	1153.93	1588.56	1540.93	564.865	526.042	509.832	308.376	420.985	331.874
WDR74	54663	-1.02538	4.81023e-10	829.768	701.688	726.41	427.697	409.341	370.127	306.109	349.497	336.27
HNRNPU	3192	-0.672611	4.95058e-10	35203.5	32646.3	29216.7	19099.7	19794.2	21152.6	20051.3	21800.4	19655.3
GPRIN1	114787	-1.10175	5.01849e-10	221.352	238.325	232.451	86.6825	95.4833	105.232	117.909	118.012	118.683
RRP9	9136	-1.08288	5.03037e-10	601.158	639.408	657.049	357.208	342.149	281.224	283.434	249.641	261.543
TMEM147	10430	-0.929491	5.12241e-10	683.409	604.531	560.507	305.77	320.93	273.06	337.853	357.44	336.27
FERMT1	55612	-2.67226	5.30665e-10	110.071	106.291	82.4826	16.1934	23.8708	14.5148	6.80242	14.7515	4.39568
SSRP1	6749	-1.07655	5.48572e-10	4032.72	4979.08	4784.93	2471.88	2479.03	2314.2	1913.75	1975.57	1822.01
MAD2L1	4085	-2.66373	5.66936e-10	690.667	1347.74	1566.23	235.281	226.331	222.258	87.2977	135.033	84.6168
RNF121	55298	0.968078	6.05725e-10	264.897	213.413	204.332	434.365	397.847	429.094	481.838	491.338	445.063
NOL10	79954	-0.705204	6.17406e-10	863.636	938.352	843.572	540.098	582.625	548.841	494.309	561.692	509.899
DEK	7913	-1.00189	6.18028e-10	2277.63	3318.28	3020.93	1336.43	1370.36	1417.01	1358.22	1562.52	1508.82
ZC3H14	79882	-0.822315	6.20022e-10	1106.76	1139.31	1079.77	669.646	624.178	719.39	573.671	604.811	553.856
C11orf21	29125	1.41372	6.28734e-10	118.538	192.653	181.837	477.23	492.446	535.233	417.215	401.695	362.644
NDUFS3	4722	-0.885721	6.29711e-10	1485.36	1207.4	1182.88	783.952	693.138	642.28	667.771	733.036	652.758
NSD2	7468	-1.94492	6.52351e-10	6609.11	4412.75	4204.74	1566.95	1650.62	1565.78	872.977	959.982	900.015
ZNF467	168544	1.86153	7.06035e-10	298.765	239.986	247.448	1259.28	1284.6	1259.16	676.841	784.099	706.606
MLH1	4292	-0.647775	7.35837e-10	1135.79	1224.84	1138.82	816.339	694.022	738.44	723.324	725.093	763.749
ZWILCH	55055	-1.72933	7.4678e-10	583.015	723.278	664.548	231.471	221.026	263.081	157.589	139.572	132.969
UBE2S	27338	-1.61225	7.5208e-10	3749.68	2453.83	2288.89	751.566	831.943	657.702	1054.37	1121.11	983.533
PM20D2	135293	-1.57709	7.85167e-10	333.843	664.32	642.052	180.033	203.344	167.827	160.991	179.287	180.223
SORL1	6653	-1.31434	7.86374e-10	3017.89	2235.44	1794	823.96	855.814	939.833	1067.98	1054.16	839.575
RASSF2	9770	-2.07483	7.9525e-10	1104.34	1077.86	1010.41	134.31	198.04	158.756	331.051	341.554	261.543
TBC1D5	9779	-0.596728	8.04193e-10	1930.48	1973.03	2029.26	1268.8	1232.44	1236.48	1404.7	1314.02	1383.54
EBI3	10148	2.68521	8.19098e-10	8.46702	5.8128	14.9968	49.5328	59.235	51.709	87.2977	113.473	78.0233
XIST	7503	-4.11564	8.26826e-10	238.286	142.829	149.031	0	4.42053	0	7.93615	13.6168	5.4946
CAND2	23066	-1.91456	8.37083e-10	66.5266	46.5024	63.7366	12.3832	12.3775	17.2363	14.7386	15.8862	16.4838
ARHGAP4	393	0.685056	8.48452e-10	2334.48	2154.89	2551.34	3993.11	4071.3	3815.58	3647.23	3517.66	3637.43
REEP4	80346	-0.662418	8.50148e-10	1230.14	1138.48	1093.83	788.715	685.181	686.731	718.789	742.114	743.969
COL6A2	1292	1.80248	8.62859e-10	314.489	230.021	243.699	1144.97	1280.18	1168.44	718.789	691.051	717.595
RAP2C	57826	0.611309	9.02634e-10	1009.99	929.218	927.93	1460.27	1410.15	1488.67	1346.88	1545.5	1515.41
CPQ	10404	1.52697	9.03226e-10	270.945	264.067	245.573	654.405	581.741	599.643	841.232	1041.68	893.422
TG	7038	1.6831	9.1384e-10	33.8681	29.8944	25.3072	109.544	91.0628	82.5529	103.17	77.1617	125.277
NCF1B	654816	1.64461	9.16699e-10	108.862	170.232	190.272	596.299	623.294	569.706	414.948	393.751	436.271
SEMA3D	223117	2.30029	9.3161e-10	129.424	71.4144	85.2945	339.109	299.712	402.786	636.026	735.305	664.847
LMNB2	84823	-1.07007	9.47263e-10	3851.28	3992.56	3616.11	1911.78	2098.87	2090.13	1558.89	1702.1	1462.66
CUTALP	253039	1.21985	9.49443e-10	100.395	118.747	142.47	335.299	259.043	274.874	284.568	240.563	316.489
STK26	51765	-1.15387	9.81646e-10	863.636	1277.16	1202.56	528.668	440.284	452.68	475.036	582.117	498.91
AP5Z1	9907	1.21401	1.00092e-09	500.764	568.824	617.682	1091.63	1133.42	1154.83	1591.77	1425.22	1534.09
HCK	3055	0.601084	1.01493e-09	1326.9	1187.47	1196.94	1901.3	1790.31	1806.19	1912.61	2019.82	1838.49
RRP7A	27341	-0.595637	1.05895e-09	1498.66	1486.42	1325.35	950.65	927.426	918.061	984.083	991.754	925.291
HMGA1	3159	-1.46271	1.07857e-09	16158.7	9070.46	8598.81	3720.68	3794.58	3703.09	4312.73	4178.08	4314.36
PPP2R5B	5526	1.28607	1.09116e-09	153.616	154.454	197.771	402.931	419.95	312.068	429.686	425.524	516.492
PCNA	5111	-1.78451	1.14867e-09	543.099	997.31	1186.63	248.617	204.228	204.114	261.893	318.859	285.719
PSMA7	5688	-1.31433	1.20712e-09	3742.42	3202.85	3228.07	1130.68	1151.99	1030.55	1596.3	1587.49	1560.47
ELAVL1	1994	-0.959192	1.21187e-09	1555.51	2075.17	1962.71	996.372	1027.33	1026.01	886.582	965.656	818.695
FOXM1	2305	-2.31257	1.21337e-09	1421.25	1214.04	1152.88	278.146	352.758	315.697	115.641	190.635	138.464
EPHB3	2049	1.65078	1.24615e-09	42.3351	51.4848	43.1159	191.463	106.977	158.756	133.781	173.614	126.376
FBXO5	26271	-1.46505	1.31209e-09	638.655	1160.9	1121.01	344.825	327.119	287.574	367.331	339.284	406.6
ATP5PO	539	-1.01345	1.31938e-09	3195.7	2776.03	2527.91	1261.18	1211.22	1248.27	1506.74	1536.42	1598.93
GEMIN5	25929	-1.18213	1.36551e-09	1020.88	868.598	818.265	347.682	359.831	311.161	437.622	432.332	472.536
LINC00909	400657	1.52831	1.42154e-09	82.2511	168.571	178.088	456.274	427.907	389.178	427.419	411.907	438.469
VDAC1	7416	-0.886662	1.43904e-09	4223.83	5343.62	5529.15	2888.15	2522.35	2388.59	2764.05	2830.02	2864.88
PRPF19	27339	-0.942245	1.4674e-09	2269.16	3067.5	2772.54	1547.9	1427.83	1510.45	1292.46	1377.56	1237.38
PDK3	5165	-1.686	1.49328e-09	1028.14	580.45	495.833	198.131	175.937	232.237	183.665	240.563	232.971
BOLA3	388962	-1.36809	1.49328e-09	424.561	520.661	535.2	267.668	185.662	172.363	177.997	166.805	156.047
MAP3K10	4294	1.52344	1.53594e-09	174.179	116.256	110.602	336.252	339.496	332.933	521.519	436.871	389.018
FBXO45	200933	-0.889342	1.55543e-09	1020.88	1012.26	928.867	597.252	582.625	563.356	489.774	493.608	452.755
TTC27	55622	-0.907582	1.56548e-09	413.674	494.088	493.021	230.518	236.94	241.309	285.702	265.527	229.674
AMMECR1	9949	-0.982762	1.6046e-09	1150.31	1209.06	1137.89	521.047	506.592	517.09	647.363	678.569	649.462
GNG4	2786	-1.68975	1.63002e-09	217.723	203.448	186.523	93.3504	59.235	60.7807	41.9482	61.2754	46.1546
DLGAP5	9787	-2.46195	1.68799e-09	1182.96	1586.06	1486.56	313.39	334.192	320.233	105.437	173.614	131.87
NDUFS6	4726	-0.834223	1.70437e-09	2830.4	2974.49	2516.66	1809.85	1535.69	1590.28	1374.09	1544.37	1441.78
MS4A6A	64231	-1.15276	1.71143e-09	1941.37	2556.8	2569.15	1159.26	947.761	1184.77	959.141	848.778	1191.23
GRPEL2	134266	-1.11494	1.71143e-09	416.094	554.707	570.817	240.044	197.155	212.279	248.288	266.662	249.455
BARX1	56033	-0.566791	1.7259e-09	3813.79	3590.65	3873.87	2474.74	2397.69	2381.33	2640.47	2647.33	2670.38
HOXA1	3198	1.35451	1.801e-09	73.784	80.5488	93.7303	223.85	174.169	183.249	200.671	264.392	249.455
FANCE	2178	-1.3697	1.80717e-09	336.262	525.643	538.012	178.128	161.791	156.941	192.735	219.003	158.244
EMP3	2014	0.651415	1.82509e-09	2871.53	2621.57	2545.71	4368.42	4484.18	4138.53	3765.14	4405.02	4130.84
ARPP19	10776	-0.71061	1.85123e-09	2090.14	2430.58	2306.7	1315.48	1235.09	1447.85	1416.04	1426.36	1487.94
CCDC26	137196	-2.38858	1.87361e-09	110.071	159.437	180.899	26.6715	34.4801	43.5444	14.7386	14.7515	19.7806
LMTK3	114783	1.44234	1.90554e-09	81.0415	72.2448	68.4231	229.566	236.056	228.608	214.276	141.841	175.827
STT3A	3703	-0.734145	1.92711e-09	5164.88	4423.54	4007.91	2837.66	2813.22	2793.19	2590.59	2648.46	2614.33
-	400863	1.56689	2.00408e-09	41.1255	25.7424	21.558	86.6825	83.1059	86.1816	99.7688	81.7006	91.2104
TXNL4A	10907	-0.737237	2.01439e-09	1415.2	1704.81	1770.56	1017.33	1035.29	969.77	919.46	969.06	942.873
RPL39L	116832	-1.53828	2.01855e-09	393.112	279.014	248.385	108.591	99.0198	70.7596	112.24	128.225	98.9028
SPRED1	161742	2.2647	2.08503e-09	15.7245	6.6432	12.1849	41.9124	76.9171	48.0803	64.623	64.6796	58.2428
TECPR1	25851	0.829203	2.09729e-09	399.16	347.938	308.373	609.635	678.109	641.373	646.23	604.811	575.834
PHB	5245	-0.945787	2.15999e-09	1497.45	1997.94	2122.05	1005.9	949.529	891.753	980.682	921.401	1052.77
THOP1	7064	-1.33974	2.19419e-09	1811.94	1206.57	1160.38	543.909	649.817	613.25	464.832	509.494	461.546
NUSAP1	51203	-2.00585	2.20735e-09	1536.16	2322.63	2737.86	703.938	650.701	626.858	326.516	425.524	360.446
SNRPF	6636	-1.34727	2.21133e-09	1174.5	1774.56	1912.1	800.146	555.218	648.63	543.06	613.889	595.615
ATP5MC2	517	-0.974049	2.2386e-09	2794.12	3524.22	3824.19	2032.75	1592.27	1575.76	1652.99	1711.17	1697.83
SF3B3	23450	-0.799874	2.28097e-09	4578.24	4214.28	3672.35	2181.35	2233.25	2269.75	2591.72	2612.15	2381.36
APOBR	55911	1.23658	2.29499e-09	2707.03	3726	3679.85	7160.35	6752.79	6793.83	9152.65	9468.19	8985.87
LOC102724908	102724908	1.30436	2.33827e-09	250.382	221.717	305.561	584.869	620.642	566.077	784.546	542.401	804.409
IMMT	10989	-1.04682	2.3834e-09	2125.22	2033.65	1828.68	848.726	805.42	849.116	1046.44	1132.46	1070.35
LARS	51520	-0.651679	2.42106e-09	3547.68	4135.39	4046.34	2391.86	2504.67	2343.23	2462.48	2742.64	2464.88
DLST	1743	-0.711328	2.43502e-09	1336.58	1156.75	1121.95	737.277	763.867	711.225	730.126	786.368	672.539
USP13	8975	-1.33005	2.57474e-09	740.259	641.899	624.244	265.763	320.046	324.769	205.206	248.506	202.201
PRC1	9055	-2.34041	2.57474e-09	2179.65	2816.72	2902.83	638.212	703.748	610.529	248.288	368.787	257.147
RAB40B	10966	1.35593	2.57474e-09	55.6404	41.52	57.1755	140.026	106.977	131.54	139.45	156.593	126.376
CEP83	51134	-0.780902	2.58908e-09	280.621	284.827	296.188	177.175	163.559	170.549	156.456	163.401	168.135
EXOSC8	11340	-1.2001	2.64566e-09	599.949	930.048	995.415	381.974	369.556	322.047	367.331	355.171	378.028
MTG1	92170	-0.940227	2.64566e-09	370.13	390.288	477.087	241.949	197.155	205.022	218.811	205.386	215.388
LAGE3	8270	-0.739883	2.69371e-09	413.674	403.574	380.545	250.522	238.708	253.102	217.677	234.889	232.971
FBXO15	201456	-2.18074	2.69808e-09	122.167	105.461	104.041	29.5292	24.7549	32.6583	11.3374	11.3473	24.1762
PPCS	79717	0.94041	2.76604e-09	1997.01	2441.38	2864.4	4896.13	4310.01	4316.34	4859.19	4686.44	5136.35
MXD1	4084	1.45797	2.87982e-09	371.339	291.47	310.247	759.186	723.198	700.339	1062.31	1099.55	1120.9
TMEM45A	55076	-1.48952	2.98945e-09	162.083	186.84	177.15	55.2482	51.2781	46.2659	55.5531	76.0269	83.5179
SLAMF8	56833	1.94165	3.08113e-09	95.5564	99.648	111.539	297.197	315.625	270.338	606.549	482.26	523.086
GABPB1-AS1	100129387	0.999119	3.09326e-09	220.143	220.886	290.564	457.226	450.894	544.305	503.379	453.892	538.471
POLR3E	55718	-0.640201	3.15565e-09	1224.09	1070.39	1097.58	724.894	750.605	775.635	690.445	702.398	694.517
MAP3K4	4216	-0.80353	3.19032e-09	1107.97	1009.77	935.428	591.536	628.599	632.301	585.008	517.437	526.383
POLE2	5427	-1.67672	3.32529e-09	297.555	328.008	325.244	114.307	107.861	132.448	74.8266	85.1048	58.2428
UQCRC2	7385	-0.729211	3.32529e-09	2782.02	3059.19	2995.62	1948.93	1930.89	1777.16	1634.85	1766.78	1572.55
BEST1	7439	1.37017	3.40499e-09	159.664	234.173	282.128	705.843	675.456	596.921	524.92	508.359	557.152
ERVMER34-1	100288413	-2.55791	3.42341e-09	43.5447	58.128	51.5516	6.66788	12.3775	9.97892	4.53495	9.07784	2.19784
KIFC2	90990	1.22427	3.53752e-09	410.046	553.877	741.406	1428.83	1308.48	1271.86	1451.18	1259.55	1364.86
PRMT9	90826	0.707622	3.61668e-09	239.496	246.629	256.821	386.737	403.152	388.271	428.552	430.063	400.007
SLC7A1	6541	-1.56114	3.71141e-09	5528.96	3745.1	3252.44	1026.85	1135.19	1274.58	1631.45	1748.62	1439.59
BICC1	80114	-1.93285	3.71202e-09	254.011	146.15	101.229	36.1971	41.5529	45.3587	43.082	44.2545	37.3633
SLC2A9	56606	-1.1715	3.84072e-09	1340.21	1105.26	1128.51	602.967	581.741	593.292	505.646	459.566	390.117
RPS23	6228	-1.40923	3.93288e-09	16060.7	14798.6	13359.4	7694.74	5833.32	5812.27	4388.69	4316.51	4574.8
RNPEP	6051	-0.663166	3.93593e-09	3852.49	3502.63	3783.89	2307.09	2115.66	2173.59	2531.63	2470.31	2442.9
ESPL1	9700	-2.20368	4.08646e-09	2011.52	1265.53	1184.75	374.354	399.615	422.744	196.136	213.329	174.728
ANKRA2	57763	1.55315	4.14968e-09	77.4128	150.302	138.721	444.843	370.44	429.094	336.72	293.895	347.259
CAMK4	814	-2.04608	4.2037e-09	56.85	69.7536	46.8651	8.57299	15.9139	10.8861	11.3374	13.6168	18.6816
TICRR	90381	-2.31736	4.25199e-09	1167.24	829.57	852.008	231.471	241.361	244.937	120.176	112.338	84.6168
STARD3	10948	0.623525	4.25553e-09	769.289	729.922	772.337	1152.59	1125.47	1067.74	1219.9	1182.39	1263.76
GAPDH	2597	-1.15553	4.37067e-09	31917	24878	22010.7	12375.6	13624.1	12881.9	10098.2	11309.9	9669.4
TLX1	3195	1.99205	4.39701e-09	47.1734	35.7072	45.9278	133.358	104.324	170.549	246.021	217.868	216.487
OXCT2	64064	-2.13675	4.44461e-09	804.367	622.8	591.438	162.887	193.619	210.465	114.507	93.0479	74.7266
DBF4B	80174	-0.773752	4.49268e-09	560.033	555.538	647.676	368.639	358.947	355.613	338.987	318.859	313.192
CD58	965	1.06751	4.51375e-09	251.591	290.64	350.551	707.748	686.065	644.094	509.048	609.35	623.088
FANCI	55215	-1.98337	4.54188e-09	1461.17	1880.86	1942.09	543.909	584.393	517.997	260.759	354.036	254.949
PKMYT1	9088	-2.18747	4.685e-09	983.384	676.776	711.413	203.847	240.477	198.671	90.6989	132.763	91.2104
KLHL20	27252	0.724902	4.82521e-09	757.194	876.902	990.729	1507.89	1491.49	1400.68	1411.5	1424.09	1473.65
GFRA2	2675	3.3134	5.04269e-09	31.4489	38.1984	32.8056	197.179	175.053	186.878	752.801	950.904	687.924
TMBIM4	51643	-0.774497	5.16794e-09	1578.49	1265.53	1210.06	788.715	763.867	787.428	795.883	829.488	754.958
NCAPG2	54892	-1.80346	5.18502e-09	2110.71	2518.6	2453.86	865.872	817.797	823.715	447.826	485.665	438.469
GINS4	84296	-1.81844	5.18502e-09	893.875	996.48	1006.66	314.343	320.93	372.849	182.532	162.266	214.289
KDM7A-DT	100134229	2.18977	5.32163e-09	3.62872	11.6256	10.3103	44.7701	42.437	39.0085	37.4133	48.7934	52.7482
CCNT2	905	0.823896	5.39e-09	1219.25	1651.67	1626.22	2720.5	2686.8	2834.92	2640.47	2548.6	2567.08
RPL35A	6165	-0.922417	5.56127e-09	7501.78	9895.05	9195.88	5428.61	4611.49	4902.37	4156.28	4225.74	4578.1
MAN1B1	11253	0.579246	5.56408e-09	1042.65	1209.06	1230.68	1706.98	1749.64	1808.91	1707.41	1740.68	1717.61
CBLN3	643866	1.4651	5.56408e-09	22.9819	29.8944	44.9905	95.2555	91.9469	91.6247	86.164	98.7215	95.606
IGFBP2	3485	-1.58738	5.6564e-09	326.585	230.021	262.445	77.1569	86.6423	57.152	86.164	121.416	101.101
ID2-AS1	100506299	1.69907	5.65997e-09	37.4968	64.7712	65.6112	204.799	236.056	227.701	148.519	140.707	181.322
CYTIP	9595	3.66806	5.82805e-09	29.0298	39.8592	26.2445	237.186	192.735	182.342	1146.21	1273.17	1285.74
ATP5PD	10476	-0.97575	5.92949e-09	1509.55	1594.37	1683.4	862.062	685.181	676.753	773.208	922.536	918.697
UST	10090	2.01537	5.94195e-09	29.0298	46.5024	44.0532	240.996	190.967	221.351	108.839	148.65	126.376
WDR61	80349	-0.65517	5.94195e-09	510.44	553.046	565.194	363.876	355.41	344.726	324.249	335.88	340.665
FAM71F2	346653	2.01347	5.97518e-09	31.4489	21.5904	21.558	114.307	140.573	137.891	94.1001	70.3533	78.0233
NOP58	51602	-0.831734	5.98966e-09	2661.06	3094.9	2868.15	1801.28	1754.95	1710.93	1414.9	1454.72	1512.11
NABP2	79035	-1.07475	6.15102e-09	643.494	585.432	540.824	302.912	316.51	298.461	261.893	276.874	205.498
PRKAR2A-AS1	100506637	1.76662	6.15102e-09	16.934	19.9296	18.7461	69.5365	58.3509	80.7386	49.8844	61.2754	76.9244
CXCL3	2921	4.04232	6.31947e-09	0	0.8304	0	20.9562	19.4503	19.9578	23.8085	17.021	20.8795
MALSU1	115416	-1.15776	6.42884e-09	447.542	335.482	330.868	173.365	177.705	124.283	168.927	169.075	172.53
LACC1	144811	2.57414	6.51529e-09	581.805	686.741	753.591	2599.52	2419.8	2407.64	6721.92	6651.79	7128.69
TBC1D31	93594	-0.829901	6.74914e-09	417.303	485.784	524.889	251.474	264.347	261.266	301.574	260.988	263.741
PARK7	11315	-0.817558	6.78058e-09	3308.19	4220.09	4042.59	2476.64	2190.81	2218.95	1968.17	2152.58	2072.56
RPL41	6171	-1.01641	6.82872e-09	12303.8	16026.7	13994.9	5529.58	6534.42	6857.34	6957.74	7482.41	8164.98
PDE2A	5138	1.72917	6.87751e-09	18.1436	24.0816	17.8088	62.8686	70.7284	58.9664	58.9543	78.2964	89.0125
L2HGDH	79944	-1.06436	6.93579e-09	162.083	205.109	208.081	92.3978	80.4536	102.511	92.9664	91.9132	86.8147
RUBCNL	80183	-1.64852	7.07231e-09	1819.2	2937.12	2861.59	975.416	893.83	998.8	609.95	593.464	623.088
FAM216A	29902	-1.55379	7.16976e-09	446.333	563.842	659.861	253.38	205.112	200.486	128.112	167.94	149.453
KIF4A	24137	-2.45573	7.64724e-09	889.037	1364.35	1255.05	272.431	262.579	261.266	79.3615	146.38	108.793
ENO1	2023	-1.01458	7.74594e-09	29808.7	30006.5	25887.4	12035.5	12503.9	12038.2	15712.5	16492.2	15403.6
BEX1	55859	-1.49032	8.0424e-09	2303.03	2609.12	2941.26	859.204	689.602	625.044	1027.17	1176.72	1075.84
PSMC3	5702	-0.982277	8.08033e-09	3871.85	3114.83	2690.06	1726.98	1823.91	1690.07	1502.2	1512.6	1467.06
CDK2	1017	-1.23775	8.10989e-09	660.428	990.667	1117.26	448.653	413.761	343.819	351.458	375.596	382.424
MS4A3	932	-3.70637	8.34631e-09	1919.59	1886.67	1585.92	138.12	122.891	170.549	21.541	24.9641	14.286
PPM1M	132160	1.31002	8.34759e-09	114.91	156.115	164.965	470.562	390.774	365.592	299.306	373.326	305.5
ZSCAN30	100101467	0.78246	8.44954e-09	384.645	400.253	364.611	752.518	716.125	643.187	612.218	624.102	618.692
DTYMK	1841	-1.82436	8.58569e-09	501.973	833.722	867.942	239.091	260.811	239.494	146.252	169.075	130.771
FLAD1	80308	-0.702362	8.58569e-09	1045.07	962.434	1091.96	702.033	623.294	575.149	650.765	653.605	594.516
RASGRP4	115727	1.41084	8.58658e-09	195.951	252.442	295.25	902.069	762.099	684.01	558.932	578.712	559.35
NOP56	10528	-1.19581	8.8747e-09	1717.6	2012.06	2090.18	978.274	1000.81	922.597	648.497	769.347	694.517
CDK1	983	-2.06841	9.04011e-09	1365.61	2457.98	2651.63	671.551	589.698	591.478	275.498	401.695	345.061
SFXN1	94081	-1.04368	9.12449e-09	988.222	1248.92	1182.88	605.825	595.003	633.208	436.488	508.359	509.899
CNOT6	57472	-1.20882	9.21311e-09	1157.56	1660.8	1554.05	668.693	685.181	762.934	536.257	558.287	520.888
TMEM175	84286	1.03733	9.22793e-09	320.537	323.856	396.479	862.062	747.953	755.677	689.312	583.251	670.341
KCNJ2	3759	3.56822	9.43607e-09	21.7723	20.76	24.3699	119.069	158.255	129.726	818.558	767.078	716.496
ZNF488	118738	-2.1981	9.43607e-09	61.6883	88.0224	106.853	24.7664	22.9867	18.1435	7.93615	12.482	15.3849
ACOT11	26027	-0.942325	9.46379e-09	679.781	509.866	474.275	291.482	282.029	296.646	280.033	279.144	287.917
ADCY10P1	221442	1.92032	9.50069e-09	31.4489	21.5904	22.4953	109.544	114.934	141.519	75.9603	72.6227	83.5179
LINC01588	283551	1.07458	9.51896e-09	87.0893	74.736	77.7961	175.27	174.169	171.456	166.659	137.302	189.014
COX3	4514	-1.53668	9.64546e-09	66126.2	89939.8	67828.8	28150.8	28002.3	32718.2	17762.2	25785.6	17642.1
FCRL6	343413	1.58394	9.64546e-09	24.1915	20.76	18.7461	60.0109	60.1191	79.8314	64.623	61.2754	64.8363
TSPYL5	85453	0.703629	9.77611e-09	777.756	685.08	733.908	1092.58	1107.78	1215.61	1276.59	1311.75	1165.95
VAMP3	9341	0.97674	1.0035e-08	764.451	1032.19	1208.18	2044.18	1944.15	1986.71	1933.02	1926.77	2086.85
CBX5	23468	-1.74105	1.02649e-08	13134.8	10095.2	8960.61	3931.19	3710.59	4082.29	2272.01	2309.18	2167.07
IQSEC2	23096	0.803852	1.02701e-08	515.279	403.574	386.169	722.036	761.214	781.078	800.418	762.539	735.177
ST8SIA5	29906	1.20748	1.02701e-08	48.383	48.1632	43.1159	94.3029	115.818	109.768	107.705	123.686	102.2
MAPKAPK3	7867	-1.34381	1.03004e-08	2117.96	1518.8	1456.57	571.533	540.188	536.14	818.558	763.674	709.902
PYGL	5836	-1.58606	1.03553e-08	4572.19	3105.7	2809.1	958.27	824.87	910.804	1270.92	1466.07	1341.78
IPO11	51194	-1.12159	1.03797e-08	458.429	386.136	338.366	173.365	190.083	142.426	191.601	165.671	212.092
SEMA6B	10501	2.27711	1.04768e-08	272.154	257.424	215.58	1630.77	2042.28	1891.46	773.208	915.727	732.98
SIRPB1	10326	-0.987023	1.05101e-08	990.641	734.904	787.334	421.029	379.281	390.992	429.686	392.617	502.206
SLC43A3	29015	-0.721923	1.08037e-08	5244.71	4449.28	4264.73	2864.33	2957.33	2833.11	2809.4	2940.09	2469.27
KIAA1958	158405	-1.11441	1.08096e-08	1374.08	947.486	904.497	476.277	507.476	569.706	489.774	440.275	461.546
PLK1	5347	-2.34571	1.09839e-08	2572.76	2487.05	2527.91	642.022	634.787	631.394	218.811	295.03	257.147
BRIX1	55299	-1.19277	1.09839e-08	1368.03	2015.38	2391.06	923.025	736.459	825.529	790.214	860.126	853.861
CYP27A1	1593	1.39918	1.10788e-08	25.4011	30.7248	31.8683	70.489	86.6423	75.2955	83.8965	72.6227	89.0125
RPL8	6132	-1.22714	1.13336e-08	29005.6	27482.1	24592.9	13578.7	12864.6	13677.5	8985.99	10037.8	9144.11
TRNP	4571	-1.37713	1.14269e-08	414.884	648.542	463.028	170.507	196.271	181.435	157.589	259.853	187.915
L1CAM	3897	1.50894	1.16829e-08	33.8681	27.4032	30.931	85.7299	114.05	69.8525	90.6989	89.6437	85.7158
ARHGAP27P1	146880	1.58158	1.16829e-08	505.602	592.906	698.29	1500.27	1381.86	1356.23	2275.41	2192.3	2398.94
CLEC7A	64581	4.09752	1.20734e-08	2.41915	13.2864	18.7461	166.697	111.397	109.768	1080.45	1091.61	1245.08
RPP40	10799	-1.42181	1.20979e-08	120.957	147.811	132.16	32.3869	48.6258	52.6161	45.3495	51.0629	63.7374
CENPA	1058	-2.74305	1.24782e-08	388.273	441.773	583.002	100.018	85.7582	80.7386	26.0759	31.7725	26.3741
RRM2	6241	-2.52193	1.26291e-08	2206.26	2085.96	2239.22	459.131	528.695	457.216	133.781	198.578	203.3
RCSD1	92241	-2.09362	1.2766e-08	2825.57	2832.49	2626.32	862.062	739.112	858.188	346.923	368.787	423.084
B3GALNT2	148789	-0.974817	1.29706e-08	4307.29	3177.94	2998.43	1865.1	1858.39	1927.75	1655.26	1570.47	1711.02
RPL7A	6130	-1.31653	1.33547e-08	19746.3	17337.1	16346.6	8252.93	8319.43	8641.75	5593.86	5563.58	5772.63
SNRPD2	6633	-1.07195	1.34361e-08	1804.68	2751.95	2704.12	1329.77	1119.28	1129.43	1046.44	1097.28	1122
C19orf71	100128569	1.09887	1.379e-08	157.245	148.642	162.153	271.478	307.669	302.089	387.738	390.347	368.138
POLD3	10714	-0.904222	1.41e-08	1100.71	1473.96	1474.38	742.04	816.029	718.483	683.643	684.242	659.352
GRHPR	9380	-1.05829	1.41318e-08	1288.2	944.165	928.867	584.869	521.622	525.254	455.762	425.524	491.217
KCNJ2-AS1	400617	3.58372	1.44001e-08	0	0.8304	6.56112	36.1971	31.8278	26.3081	71.4254	79.4311	86.8147
ODF2	4957	-1.09496	1.45705e-08	2174.81	2108.39	2301.08	1148.78	1184.7	1191.12	828.761	896.437	849.465
VIT	5212	-2.55502	1.49412e-08	180.227	178.536	151.843	31.4343	33.596	44.4516	15.8723	14.7515	8.79136
FUCA1	2517	2.22964	1.52546e-08	187.484	155.285	148.094	462.942	605.612	488.06	1196.09	1159.69	1156.06
BTF3	689	-0.939037	1.56167e-08	8665.39	9825.29	9164.95	4391.28	4062.46	4143.07	5177.77	5338.91	5556.14
LY96	23643	4.0993	1.56167e-08	4.8383	1.6608	2.81191	30.4817	40.6688	38.1013	371.866	273.47	359.347
NAXE	128240	-1.10044	1.5864e-08	2472.37	1705.64	1568.11	935.409	953.065	952.534	818.558	834.027	806.607
DUSP18	150290	0.996436	1.64605e-08	107.652	104.63	117.163	238.139	244.013	238.587	185.933	211.06	204.399
BRCA2	675	-1.09494	1.69799e-08	2085.31	1620.11	1349.72	684.887	751.489	710.318	887.716	778.425	871.444
RPS4X	6191	-1.12933	1.73384e-08	8413.8	10241.3	9078.71	4898.04	4737.03	4873.34	3411.41	3582.34	3567.09
HSP90AB1	3326	-1.27617	1.75091e-08	25225.7	40084.2	38672.2	12695.6	12409.3	11620.9	15872.3	16960.8	14912.3
NHS	4810	1.69129	1.75094e-08	14.5149	41.52	42.1786	113.354	107.861	109.768	115.641	122.551	104.397
DNAJC9	23234	-1.35089	1.77607e-08	1302.71	1273.83	1444.38	428.65	395.195	400.971	611.084	634.314	624.187
UCHL5	51377	-0.96895	1.80108e-08	2214.73	3033.45	2711.62	1525.04	1456.12	1450.57	1177.95	1215.3	1250.57
TUBA4A	7277	-1.91437	1.80794e-08	1392.22	1107.75	944.801	180.033	193.619	220.444	343.522	405.099	383.523
CCNA2	890	-2.08761	1.84274e-08	1908.71	2399.03	2239.22	628.686	665.731	639.558	283.434	379	256.048
HIST1H2BH	8345	-2.78375	1.97451e-08	29.0298	62.28	74.0469	6.66788	2.65232	9.97892	9.06989	7.94311	3.29676
MLC1	23209	-2.84176	2.01488e-08	2785.65	1903.28	1603.72	315.296	345.685	406.414	124.711	158.862	69.232
SEC24C	9632	0.570145	2.02639e-08	3055.38	3630.51	3524.26	4959.95	4895.29	4876.97	5275.28	5257.21	5111.08
RHNO1	83695	-1.63129	2.03975e-08	607.206	466.685	443.344	212.42	199.808	161.477	102.036	115.742	151.651
KLRG2	346689	-3.20553	2.06871e-08	50.8021	43.1808	31.8683	4.76277	6.18874	5.44305	1.13374	1.13473	0
MAP3K2	10746	0.653913	2.07982e-08	1532.53	1544.54	1414.39	2092.76	2204.07	2450.28	2387.65	2496.41	2535.21
RACGAP1	29127	-1.49347	2.08238e-08	856.379	1216.54	1083.52	446.748	426.139	442.701	251.689	338.15	275.829
TLE2	7089	3.99513	2.13321e-08	0	0.8304	0	28.5766	13.2616	12.7004	23.8085	21.5599	30.7698
E2F1	1869	-1.97985	2.13578e-08	983.384	863.616	894.187	267.668	323.582	271.245	113.374	180.422	143.959
RPL31	6160	-0.984289	2.13578e-08	7992.87	11671.3	10612.1	5603.88	5016.41	5510.18	4542.88	4486.72	5219.87
CD14	929	3.06678	2.13835e-08	14.5149	17.4384	36.5548	111.449	137.036	116.118	460.297	331.341	407.699
HSP90B1	7184	-1.00781	2.18873e-08	15289	18404.2	18487.4	7328.96	7841.13	7553.14	8941.78	10714.1	9105.65
NHLRC3	387921	1.01652	2.21913e-08	260.058	340.464	388.981	750.613	697.559	700.339	633.759	575.308	686.825
GRB10	2887	-1.059	2.22277e-08	337.471	272.371	244.636	138.12	147.646	134.262	145.118	136.168	108.793
TRPV1	7442	1.40815	2.23824e-08	58.0596	70.584	72.1723	214.325	217.49	180.528	129.246	152.054	198.905
AKR7A2	8574	-1.53682	2.26491e-08	1451.49	862.786	852.945	384.832	441.168	417.3	307.243	278.009	287.917
RPL35	11224	-1.21605	2.26726e-08	6575.25	9439.16	8571.63	3208.2	2929.92	2746.02	3904.59	4081.63	3997.87
YBX1	4904	-0.89138	2.43365e-08	116403	122428	104945	50373.9	56138	58934.6	66371.2	71267.9	65504.4
FBXO32	114907	2.03097	2.55635e-08	43.5447	51.4848	45.9278	128.595	131.732	162.384	278.899	250.775	291.214
GIMAP1	170575	1.45851	2.56134e-08	78.6223	66.432	54.3636	153.361	153.834	156.941	196.136	219.003	242.861
FTSJ1	24140	-0.740763	2.62816e-08	547.937	518.17	530.513	372.449	305.9	304.811	301.574	298.434	319.786
DONSON	29980	-1.05837	2.64061e-08	529.794	600.379	643.927	250.522	263.463	230.422	293.638	356.305	296.708
TLR10	81793	3.60537	2.71345e-08	1.20957	1.6608	0	15.2409	22.1026	39.9157	23.8085	20.4251	21.9784
FMNL1	752	0.933071	2.75187e-08	1707.92	1439.91	1401.27	3161.53	3415.3	3045.39	2683.55	2764.2	2405.54
CCT6A	908	-1.02623	2.84232e-08	5299.15	6944.64	6575.18	2698.59	2677.07	2677.98	3205.07	3657.24	3408.85
PTMA	5757	-1.28155	2.90736e-08	40329.6	46523.2	43097.2	13863.5	14396.8	13866.2	20444.7	21679	20847.6
PAGR1	79447	-0.862288	2.90736e-08	1243.44	1111.91	965.422	679.171	620.642	644.094	577.072	595.733	514.295
SLCO4A1	28231	-2.16341	2.9609e-08	321.747	290.64	263.382	70.489	89.2946	86.1816	39.6808	43.1198	27.473
RAPGEF3	10411	1.4151	2.99558e-08	43.5447	31.5552	42.1786	98.1131	84.8741	127.004	102.036	99.8563	124.178
RPS12	6206	-1.07379	2.99734e-08	4988.28	7964.37	7611.83	3629.23	3257.93	3359.27	3020.27	2943.49	3136.32
RPL13AP5	728658	-0.906679	2.99734e-08	719.697	924.235	711.413	384.832	446.473	396.435	426.285	374.461	471.437
LINC00999	399744	1.09403	3.0804e-08	99.1851	66.432	92.793	194.321	201.576	188.692	176.863	180.422	163.739
DLG4	1742	1.07907	3.32894e-08	201.999	254.933	328.993	586.774	583.509	608.714	569.136	527.65	485.723
EIF4E3	317649	1.35507	3.34552e-08	35.0777	48.9936	59.0501	149.551	136.152	132.448	109.972	114.608	109.892
H2AFV	94239	-1.2541	3.43617e-08	2744.52	2879	2541.96	1315.48	1278.42	1403.4	852.57	1004.24	880.235
VKORC1L1	154807	-0.650802	3.43617e-08	1684.94	1914.07	1792.12	1275.47	1158.18	1187.49	1060.04	1105.23	1065.95
PALD1	27143	-0.691318	3.44322e-08	935.001	792.202	781.71	501.044	476.533	518.904	524.92	559.422	516.492
MKI67	4288	-2.8577	3.4689e-08	33762.8	12710.9	10092.9	2875.76	2958.22	3293.95	992.019	1395.72	967.05
EBF3	253738	-2.21194	3.54138e-08	350.777	368.698	350.551	100.018	101.672	85.2744	27.2097	59.006	45.0557
PLD2	5338	0.997933	3.55883e-08	111.281	104.63	102.166	235.281	244.897	187.785	197.27	221.272	191.212
MAGT1	84061	-0.89272	3.55883e-08	2128.85	1812.76	1689.96	936.361	941.572	851.837	1056.64	1135.87	1109.91
C6orf223	221416	-1.72438	3.80423e-08	73.784	109.613	109.664	24.7664	43.3211	26.3081	21.541	23.8293	29.6708
RAB3IP	117177	-1.08696	3.86605e-08	275.783	230.021	208.081	95.2555	111.397	107.954	95.2339	124.82	129.673
CHAMP1	283489	-0.971691	3.92007e-08	817.672	986.515	995.415	538.193	503.94	537.955	402.476	402.829	447.26
SAAL1	113174	-1.05337	3.93998e-08	342.31	334.651	327.119	176.223	195.387	165.106	154.188	142.976	121.98
ALDH1B1	219	-1.17403	3.94811e-08	1619.62	1872.55	1443.45	610.588	607.38	629.579	750.533	961.117	760.453
MRPL11	65003	-1.45819	3.95265e-08	780.175	708.331	696.416	254.332	209.533	166.92	300.44	361.979	258.246
IGSF22	283284	3.51683	4.06597e-08	2.41915	4.9824	2.81191	24.7664	28.2914	33.5655	92.9664	135.033	117.584
TM6SF1	53346	2.06839	4.13514e-08	19.3532	51.4848	44.9905	126.69	138.804	132.448	210.875	248.506	207.696
CHCHD2	51142	-0.91845	4.29733e-08	4233.51	4394.48	4356.58	2114.67	1948.57	1901.44	2545.24	2557.68	2589.06
DOCK4	9732	3.02082	4.36931e-08	129.424	145.32	118.1	566.77	522.506	580.592	2319.62	2185.49	2465.98
WDR4	10785	-1.007	4.36931e-08	687.038	528.134	538.012	310.533	294.407	332.026	298.173	240.563	250.554
C1QC	714	3.94589	4.39386e-08	3.62872	2.4912	19.6834	30.4817	221.91	147.87	701.783	566.23	730.782
PPIL2	23759	0.662381	4.43526e-08	772.918	772.272	756.403	1252.61	1220.95	1391.61	1181.35	1109.77	1142.88
ALDH18A1	5832	-1.72369	4.50612e-08	1101.92	1383.45	1367.52	509.617	484.49	447.237	260.759	282.548	246.158
CCNB2	9133	-2.02565	4.62897e-08	909.6	1245.6	1347.84	376.259	359.831	344.726	155.322	195.174	165.937
TUG1	55000	0.55719	4.64588e-08	5140.69	5260.58	5673.49	7559.47	7324.81	7716.43	8464.48	7848.93	8463.88
SCCPDH	51097	-1.16143	4.66604e-08	1873.63	1766.26	1680.58	937.314	878.8	924.411	578.206	701.263	672.539
SELENOO	83642	1.00813	4.68054e-08	418.513	387.797	448.031	729.657	749.721	728.461	973.88	905.515	1003.31
GLRX5	51218	-1.20669	4.71854e-08	1401.9	812.131	840.76	455.321	427.023	445.423	452.361	425.524	400.007
RPL37	6167	-0.901619	4.86845e-08	24971.7	25868.6	23168.2	16683	12285.5	12858.3	11717.2	11651.4	13557.4
RAP2C-AS1	101928578	2.35385	4.88318e-08	16.934	13.2864	14.0595	49.5328	73.3807	49.8946	97.5013	137.302	104.397
RET	5979	-1.73089	4.9352e-08	8292.84	6287.79	6073.72	2310.9	2545.34	2781.4	1332.14	1555.72	1370.35
TEX30	93081	-1.28731	4.99112e-08	239.496	368.698	417.1	128.595	139.689	117.933	140.583	166.805	134.068
CEP41	95681	-0.824118	5.01378e-08	342.31	351.259	425.535	216.23	223.679	224.072	196.136	196.308	201.102
BTG2	7832	2.56247	5.13663e-08	633.817	778.085	747.03	2581.42	2575.4	2333.25	7352.28	7659.43	7669.36
PRRG4	79056	-0.853723	5.25228e-08	1895.4	1656.65	1331.91	899.212	907.092	977.027	877.512	903.245	809.904
DAP	1611	-0.471561	5.26363e-08	2796.54	2971.17	2963.75	2195.64	1978.63	2045.68	2063.4	2203.65	2101.13
PIH1D1	55011	-0.722457	5.30657e-08	1415.2	1162.56	1128.51	763.949	731.155	755.677	689.312	812.467	721.99
DHX9	1660	-0.736051	5.30875e-08	9714.09	8575.54	7655.89	5507.67	5318.78	5658.05	4733.35	5059.76	4769.31
EXOC7	23265	0.632547	5.31355e-08	1439.39	1564.47	1441.57	2002.27	2323.43	2330.53	2518.03	2280.81	2362.68
TRNR	4573	-2.42404	5.46146e-08	189.903	105.461	74.0469	13.3358	12.3775	21.7722	26.0759	34.0419	13.187
NXPE3	91775	-0.734572	5.67529e-08	2064.74	2011.23	1733.07	990.657	1118.39	1178.42	1244.84	1240.26	1187.93
RPS11	6205	-0.848104	5.70678e-08	18438.8	19267.8	17719.7	12147	10759.6	10911.5	8855.61	8765.79	9826.54
NUS1	116150	-0.551854	5.70678e-08	1670.42	1827.71	1882.1	1245.94	1308.48	1251.9	1176.82	1146.08	1201.12
CDC27	996	-0.594863	5.71842e-08	2808.63	3136.42	2821.28	2022.27	1976.86	2104.65	1855.93	1822.38	1805.53
MAPKBP1	23005	0.966392	5.79483e-08	364.082	310.57	343.99	587.726	601.191	575.149	791.348	746.653	707.704
LINC00342	150759	-0.99952	5.8304e-08	424.561	414.37	434.908	202.894	251.086	250.38	191.601	172.479	192.311
SERPINI1	5274	3.25206	5.97878e-08	70.1553	87.192	87.1691	409.598	355.41	371.035	1892.21	2086.77	1983.55
TMEM241	85019	-1.3922	6.03059e-08	62.8979	74.736	85.2945	27.6241	31.8278	29.0296	26.0759	28.3683	23.0773
DCAF5	8816	0.607164	6.1426e-08	1241.02	1345.25	1348.78	2108	2169.59	2091.95	1853.66	1860.96	1927.51
EEF1AKNMT	51603	-0.561035	6.16577e-08	1348.68	1410.85	1324.41	900.164	916.817	935.297	911.524	848.778	1016.5
MBNL3	55796	-1.85713	6.16577e-08	1649.86	1336.11	1152.88	461.989	459.735	499.853	272.097	245.102	217.586
SNORA73B	26768	-2.38462	6.16756e-08	39.916	25.7424	49.677	6.66788	3.53642	5.44305	6.80242	9.07784	7.69244
CD3EAP	10849	-1.55189	6.29207e-08	106.443	117.917	116.226	24.7664	51.2781	42.6372	40.8145	38.5808	26.3741
BLM	641	-2.28793	6.2989e-08	1144.26	1475.62	1271.92	326.726	353.642	326.583	105.437	186.096	126.376
ZFYVE28	57732	3.03531	6.39289e-08	8.46702	4.152	5.62382	24.7664	53.0463	34.4726	85.0302	99.8563	112.09
ATP5F1B	506	-0.563505	6.44512e-08	9718.93	10139.2	10330.9	6853.63	6358.48	6149.74	7156.14	7334.9	6947.37
SLC25A3	5250	-0.794176	6.44512e-08	9150.43	8010.04	7902.4	5286.68	5184.39	5316.05	4294.59	4434.53	4263.81
ETV1	2115	-1.87817	6.64258e-08	48.383	47.3328	36.5548	13.3358	10.6093	8.16457	12.4711	9.07784	14.286
BYSL	705	-0.777729	6.65423e-08	826.139	915.931	827.638	481.04	524.274	582.406	465.966	497.012	434.073
PSMC5	5705	-0.601075	6.72591e-08	2489.3	2195.58	2030.2	1562.19	1507.4	1420.64	1442.11	1442.24	1458.27
FASN	2194	-2.15046	7.00503e-08	18305.7	6278.65	5381.05	2103.24	2449.85	2460.26	1666.59	1999.39	1637.39
MFSD11	79157	0.781043	7.00503e-08	358.034	288.149	301.811	497.234	498.635	570.613	536.257	569.635	591.219
NBPF12	149013	0.696494	7.07103e-08	851.54	782.237	726.41	1299.28	1353.56	1417.01	1241.44	1144.94	1206.61
KIT	3815	-2.24359	7.13249e-08	393.112	425.165	418.974	120.974	91.0628	106.139	41.9482	78.2964	30.7698
SLC25A23	79085	-1.57792	7.35074e-08	1565.19	842.856	751.717	270.526	339.496	286.667	414.948	381.269	351.654
DRG1	4733	-0.571177	7.42194e-08	1057.17	1199.93	1074.15	740.135	790.39	763.841	694.98	737.575	751.661
ZMIZ2	83637	1.08547	7.55732e-08	1439.39	1317.84	1437.82	2496.65	2578.05	2472.96	3294.64	3661.77	3497.86
LDB1	8861	0.976741	7.64114e-08	1019.67	1137.65	1104.14	2518.55	2423.33	2423.06	1792.44	1871.17	1911.02
NPM1	4869	-1.08286	7.65367e-08	12319.5	14987.1	15247.1	5818.2	5612.3	5435.79	7258.18	7972.62	7651.78
INAVA	55765	-1.231	7.69894e-08	1666.79	1248.09	1198.81	488.661	505.708	483.524	740.33	545.805	685.726
UCK2	7371	-1.33553	7.70731e-08	2385.28	2316.82	2278.58	1034.47	1069.77	1185.68	651.898	758	716.496
QRSL1	55278	-0.506881	7.70731e-08	804.367	795.523	823.889	569.628	564.943	556.098	586.142	540.132	591.219
PCMTD1	115294	0.834454	7.87101e-08	397.95	440.112	495.833	729.657	698.443	811.014	816.29	805.659	926.39
NAT2	10	3.84553	7.91835e-08	2.41915	0	5.62382	207.657	191.851	158.756	31.7446	28.3683	42.8579
ATP5PB	515	-0.685175	7.91835e-08	3904.51	4618.69	4767.12	3037.7	2555.06	2572.75	2647.27	2819.81	2858.29
HAUS4	54930	-0.80414	7.98075e-08	749.936	921.744	976.669	494.376	465.039	476.267	565.734	535.593	487.92
TRAF3IP2	10758	-0.781411	7.9971e-08	403.998	358.733	340.241	200.036	211.301	215	230.148	230.35	190.113
PIGX	54965	-0.8402	8.0701e-08	734.212	617.818	577.378	346.73	367.788	411.857	349.191	352.901	312.093
C1R	715	2.48293	8.18782e-08	4.8383	3.3216	11.2476	32.3869	43.3211	45.3587	28.3434	61.2754	43.9568
VENTX	27287	1.67984	8.18782e-08	35.0777	37.368	32.8056	124.785	167.98	136.076	90.6989	85.1048	97.8039
GBP5	115362	0.933543	8.3117e-08	210.466	299.774	284.003	460.084	505.708	471.731	526.054	524.245	579.131
DBF4	10926	-1.23319	8.35472e-08	949.516	1077.03	942.926	498.186	492.446	472.638	327.65	393.751	298.906
FGR	2268	0.657334	8.55998e-08	550.356	572.146	593.313	874.445	793.042	889.939	931.931	974.733	967.05
ADAMTS3	9508	-1.78473	8.63875e-08	47.1734	38.1984	56.2382	12.3832	9.72516	13.6076	14.7386	13.6168	14.286
HINT2	84681	-1.1487	8.69362e-08	293.927	306.418	346.802	165.745	143.225	166.013	98.6351	139.572	128.574
NRBP2	340371	0.9233	8.70862e-08	372.549	322.195	417.1	828.723	753.257	705.782	673.439	586.656	693.419
KIAA1551	55196	0.82003	8.74332e-08	2708.24	3034.28	2850.34	4336.98	4432.9	4927.77	5565.51	5744.01	5483.61
METTL26	84326	-1.3099	8.75268e-08	771.708	673.454	708.601	380.069	325.351	314.79	236.951	203.117	240.663
RPL27	6155	-1.08782	8.88321e-08	8222.69	8755.74	7980.19	4914.23	4297.63	4273.7	3181.26	3189.73	3365.99
SCTR	6344	3.62956	9.1479e-08	4.8383	0.8304	0	24.7664	19.4503	25.4009	58.9543	93.0479	69.232
ZWINT	11130	-1.86252	9.18785e-08	2209.89	3912.84	4056.65	1242.13	1106.02	1054.14	591.81	676.299	606.604
CLIP4	79745	2.53582	9.24361e-08	20.5628	15.7776	15.9341	72.3942	73.3807	56.2448	179.13	173.614	162.64
TNFAIP2	7127	1.44418	9.30969e-08	2348.99	1906.6	2406.06	5008.53	4856.39	4414.31	8145.9	7455.18	7360.57
GPI	2821	-0.971611	9.49153e-08	5083.84	4237.53	3961.04	2452.83	2563.9	2519.22	2070.2	1961.95	1867.07
PICK1	9463	0.935903	9.57603e-08	193.532	137.016	160.279	298.15	316.51	282.131	354.859	327.937	303.302
INCENP	3619	-1.73626	9.59233e-08	3245.29	1816.08	1447.2	681.077	776.244	774.727	513.583	527.65	450.557
GCC2	9648	1.00973	9.67155e-08	551.566	688.402	624.244	1025.9	1105.13	1171.16	1448.92	1358.27	1473.65
PGM5P2	595135	1.31063	9.74086e-08	30.2394	30.7248	34.6802	85.7299	83.1059	91.6247	66.8904	71.488	84.6168
USP10	9100	-0.835103	9.76522e-08	2592.12	2090.12	2056.44	1111.63	1192.66	1130.34	1320.8	1382.1	1379.14
RPS16	6217	-1.27676	9.8447e-08	16503.4	12317.3	10599	6147.79	6114.47	6375.63	4233.37	4554.81	4519.86
TIMP2	7077	1.8065	9.8447e-08	1130.95	1155.09	1061.03	2665.25	2914.01	2707.92	5311.55	5704.29	5433.06
C19orf12	83636	0.729511	9.85508e-08	350.777	327.178	363.673	621.066	602.076	611.436	510.181	594.599	521.987
CCT3	7203	-0.848722	9.97945e-08	6847.4	8200.2	7937.08	4713.24	4746.76	4533.15	3720.92	4060.07	3616.55
IMPDH2	3615	-1.78798	1.0116e-07	3469.06	2465.46	2389.18	951.602	971.631	1059.58	492.042	575.308	523.086
MRPL52	122704	-0.724506	1.01476e-07	1092.25	1008.94	1148.2	748.708	679.877	666.774	578.206	603.677	639.571
BCKDHB	594	-0.780573	1.05388e-07	284.25	274.862	305.561	177.175	179.473	177.806	159.857	154.323	151.651
RECQL5	9400	0.951007	1.06122e-07	310.861	325.517	328.993	703.938	732.923	675.845	583.874	514.033	548.361
CYC1	1537	-0.82899	1.07137e-07	5492.68	4325.55	4201.93	2986.26	2803.5	2557.33	2493.09	2517.97	2344
MYOM1	8736	2.3782	1.07199e-07	14.5149	17.4384	14.9968	59.0584	63.6556	50.8018	115.641	130.494	143.959
NCS1	23413	-1.06207	1.07589e-07	1110.39	815.453	723.598	417.219	472.112	395.528	355.993	400.56	467.041
SHISA7	729956	-1.86948	1.12047e-07	247.963	119.578	114.351	40.0073	38.9006	58.9664	40.8145	31.7725	36.2644
C1orf226	400793	-1.22119	1.12048e-07	313.28	257.424	202.457	86.6825	95.4833	107.954	126.978	125.955	109.892
TNFAIP1	7126	0.735549	1.12429e-07	343.519	386.966	379.608	600.109	579.973	543.398	657.567	670.626	665.946
SLC4A8	9498	1.31185	1.13283e-07	148.778	126.221	137.783	402.931	412.877	423.651	248.288	289.356	308.797
TMEM63A	9725	1.07818	1.14511e-07	1689.78	1249.75	1344.09	2506.17	2647.89	2770.51	3702.78	3184.05	3472.59
EZH1	2145	1.10907	1.15382e-07	193.532	300.605	336.492	687.744	619.758	596.014	590.677	545.805	596.714
SELENOI	85465	-0.933408	1.18123e-07	2386.49	2159.87	2042.38	969.701	955.718	1067.74	1258.45	1301.54	1300.02
IL32	9235	1.33615	1.19138e-07	47.1734	42.3504	55.3009	157.172	137.036	123.376	94.1001	110.069	123.079
BTN2A1	11120	0.901004	1.19138e-07	290.298	396.931	434.908	667.741	666.615	667.681	743.731	739.844	743.969
MIR4712	100616396	1.9226	1.19641e-07	7.25745	20.76	14.0595	57.1533	45.0894	73.4812	48.7507	60.1407	67.0341
RPLP1	6176	-1.35267	1.20311e-07	11136.6	21451.7	21711.7	8280.56	6125.08	6404.66	6702.65	6674.48	7407.82
ANXA2	302	1.68837	1.20437e-07	1334.16	2388.23	2849.4	6436.41	6052.58	5013.05	8556.31	9132.31	9118.84
LYZ	4069	-1.22208	1.22253e-07	9530.24	6279.49	5225.46	3034.84	2929.04	3294.86	2617.8	3271.43	2593.45
ZNF224	7767	0.907241	1.23e-07	220.143	331.33	304.623	501.044	535.768	518.904	546.461	561.692	581.329
MAP3K14	9020	1.15149	1.24728e-07	151.197	133.694	124.661	263.858	251.97	262.174	344.656	355.171	365.94
TUBG1	7283	-1.12222	1.2508e-07	846.702	1013.92	973.857	543.909	503.94	433.63	346.923	391.482	350.555
HMMR	3161	-2.40536	1.25815e-07	1262.8	2067.7	2024.57	409.598	442.053	424.558	117.909	190.635	175.827
RPL3	6122	-1.13193	1.25815e-07	16955.8	20393.8	18208	9689.39	9367.09	10281.9	6784.28	7134.05	6796.82
GAB3	139716	1.16265	1.26791e-07	285.46	239.986	241.824	535.336	511.013	423.651	679.108	666.087	667.044
ATP2B1-AS1	338758	2.05419	1.27256e-07	12.0957	18.2688	7.49842	61.9161	35.3642	53.5233	57.8206	64.6796	73.6276
TP73	7161	-1.83765	1.2769e-07	491.087	307.248	308.373	128.595	101.672	137.891	88.4314	54.4671	71.4298
NCLN	56926	-0.779495	1.27714e-07	1955.88	1541.22	1459.38	863.967	949.529	968.863	975.013	1037.14	953.863
TTF2	8458	-0.849768	1.28301e-07	1755.09	1738.86	1709.64	820.15	849.625	867.259	1130.34	1023.53	1056.06
ATXN10	25814	-1.20111	1.28672e-07	1746.63	1843.49	1808.06	647.737	610.032	603.271	902.454	929.344	934.082
S100A8	6279	-1.9332	1.29506e-07	1416.41	2750.28	2595.39	423.887	409.341	343.819	662.102	870.338	601.109
TSPAN6	7105	1.75974	1.29616e-07	8.46702	16.608	23.4326	58.1058	61.8874	68.9453	45.3495	59.006	59.3417
SLC39A14	23516	-1.64425	1.29967e-07	1928.06	2165.68	2050.82	451.511	409.341	470.824	794.749	821.545	828.586
CENPN	55839	-1.83492	1.35458e-07	1159.98	1088.65	977.607	445.796	343.917	346.541	195.003	184.961	189.014
AURKB	9212	-2.35047	1.35896e-07	281.831	437.621	482.711	91.4452	112.281	87.0888	35.1458	59.006	28.5719
CRABP1	1381	-1.53253	1.37699e-07	269.735	342.955	416.162	146.693	159.139	110.675	91.8326	93.0479	85.7158
ARFGAP1	55738	0.655262	1.37789e-07	1048.7	1199.1	1215.68	1761.27	2041.4	1866.97	1883.14	1685.07	1703.33
DENND2D	79961	0.722331	1.3835e-07	433.028	455.89	440.532	740.135	663.963	651.352	791.348	734.171	825.289
HYOU1	10525	-1.06826	1.41675e-07	5036.67	6300.25	5880.64	2322.33	2345.53	2223.49	3189.2	3273.7	2894.56
RPL5	6125	-1.16721	1.42307e-07	15524.9	16050.8	15182.4	8690.16	7446.82	8154.6	5253.73	5796.2	5708.89
TWNK	56652	-1.03426	1.42711e-07	612.045	773.933	725.472	408.646	349.221	397.343	285.702	310.916	289.016
LOC221946	221946	-2.52942	1.42711e-07	99.1851	36.5376	39.3667	9.52555	7.95695	11.7933	6.80242	10.2126	4.39568
PHF21A	51317	0.762152	1.43143e-07	863.636	845.347	763.902	1603.15	1466.73	1497.75	1206.3	1326.5	1315.41
C12orf29	91298	-0.958455	1.43584e-07	318.118	415.2	444.281	178.128	183.01	199.578	209.741	231.485	204.399
DDX56	54606	-0.735225	1.46878e-07	1159.98	1463.16	1472.5	883.018	837.247	846.394	801.552	804.524	732.98
ROS1	6098	-2.62641	1.49962e-07	113.7	107.122	114.351	25.719	26.5232	16.3291	9.06989	4.53892	6.59352
EPS8L3	79574	-2.30454	1.50695e-07	52.0117	41.52	55.3009	3.81022	8.84105	5.44305	6.80242	14.7515	14.286
43162	115123	-0.994032	1.53527e-07	434.237	304.757	314.934	149.551	190.967	175.992	175.729	181.557	172.53
VPS36	51028	-0.503169	1.53684e-07	1813.15	1912.41	2105.18	1368.82	1311.13	1397.96	1353.68	1383.24	1407.72
ADGRD1	283383	1.57385	1.59914e-07	16.934	29.064	32.8056	64.7737	72.4966	83.4601	91.8326	104.395	78.0233
RPL38	6169	-1.21487	1.61944e-07	7942.06	11344.1	9804.19	3609.23	3233.17	3466.32	4404.57	4634.24	5317.67
CFLAR	8837	1.12619	1.63309e-07	2423.99	2014.55	1948.65	3830.22	3884.76	4065.05	5355.77	5843.86	5264.93
KCNQ5	56479	-1.7355	1.63885e-07	136.682	138.677	101.229	25.719	26.5232	24.4937	44.2157	44.2545	51.6492
EPM2AIP1	9852	0.610779	1.67111e-07	437.866	389.458	425.535	611.54	676.34	634.115	684.777	607.081	614.296
USP53	54532	0.959235	1.68487e-07	110.071	160.267	148.094	284.814	274.957	274.874	240.352	308.647	265.939
CYP1B1	1545	1.69325	1.72291e-07	3586.39	3100.71	2765.04	13358.6	14654	13557.7	7300.13	8379.98	6775.94
LNPK	80856	-0.80913	1.73085e-07	550.356	607.022	526.764	291.482	272.304	332.026	319.714	371.057	329.676
FAM120A	23196	-0.457421	1.7693e-07	3036.03	2891.45	2666.63	2084.19	2041.4	2010.3	2126.89	2127.62	2115.42
MIER2	54531	0.972597	1.7693e-07	411.255	399.422	418.037	927.788	959.254	874.517	665.503	692.186	739.573
MBLAC2	153364	-1.0885	1.77786e-07	255.22	344.616	305.561	165.745	152.066	158.756	114.507	122.551	127.475
CFL2	1073	1.0776	1.77788e-07	268.525	423.504	456.466	792.525	759.446	769.284	868.442	805.659	919.796
DDX11	1663	-1.53173	1.78979e-07	1259.17	1351.06	1546.55	569.628	628.599	547.934	337.853	393.751	301.104
RFC1	5981	-0.451047	1.7936e-07	1655.91	1566.13	1584.98	1186.88	1131.65	1211.08	1113.33	1165.37	1215.41
CD163	9332	3.93904	1.7936e-07	7.25745	7.4736	4.68651	41.9124	76.9171	39.0085	869.576	629.775	828.586
ASCC3	10973	-0.735156	1.7936e-07	2336.9	1975.52	1687.14	1147.83	1246.59	1199.29	1224.44	1207.35	1153.87
XPO7	23039	-0.731561	1.7936e-07	3452.13	3373.08	3026.55	1738.41	1745.22	1930.47	2180.18	2133.29	2100.04
TIMM23	100287932	-0.636743	1.81231e-07	1449.07	1193.28	1151.94	833.485	799.231	810.107	782.278	829.488	809.904
PRPF40B	25766	1.59489	1.8204e-07	21.7723	26.5728	31.8683	57.1533	93.7151	71.6668	97.5013	103.26	84.6168
TAF3	83860	-0.826393	1.85035e-07	491.087	504.883	429.285	265.763	265.232	293.018	277.765	282.548	214.289
NETO2	81831	-0.887154	1.91428e-07	805.576	839.534	871.691	506.759	505.708	509.832	382.069	405.099	392.314
ZNF556	80032	-1.79668	1.94196e-07	198.37	174.384	148.094	51.438	61.0032	71.6668	36.2796	27.2335	34.0665
PLD3	23646	1.88139	1.96232e-07	2911.45	4054.01	3767.02	9509.35	9325.54	8704.34	18598.9	19999.6	18314.6
ZFP36L2	678	-1.1895	2.0056e-07	6341.8	8501.64	8754.41	4076.93	3656.66	4131.27	2632.54	2954.84	2923.13
FUS	2521	-0.741446	2.0056e-07	14863.2	15007.8	13674.3	7730.93	7651.04	8188.16	9009.8	10061.7	9263.9
CCT2	10576	-0.964141	2.0056e-07	2840.08	4264.1	4058.52	2019.42	2092.68	1993.97	1658.66	1833.72	1753.88
EPHB4	2050	-1.61999	2.04603e-07	237.077	209.261	192.147	84.7774	91.0628	76.2027	58.9543	43.1198	42.8579
CD1A	909	3.01737	2.04891e-07	0	3.3216	1.87461	23.8139	22.9867	14.5148	28.3434	19.2904	25.2752
RIBC2	26150	-2.06978	2.05572e-07	140.311	186.01	195.896	39.0547	49.5099	66.2238	20.4073	27.2335	24.1762
ANKRD55	79722	-2.65375	2.05572e-07	37.4968	39.0288	63.7366	11.4307	8.84105	5.44305	1.13374	3.40419	5.4946
ECE2	9718	-1.33377	2.05622e-07	149.987	150.302	134.034	67.6314	66.3079	65.3166	55.5531	41.985	38.4622
LILRB2	10288	1.57463	2.05871e-07	18.1436	21.5904	29.9937	68.5839	53.0463	66.2238	85.0302	83.97	79.1222
NUP155	9631	-1.31689	2.06104e-07	4731.85	3010.2	2628.2	1505.04	1565.75	1565.78	1207.43	1198.28	1105.51
CAMSAP2	23271	1.18363	2.06884e-07	733.002	713.314	631.742	1254.51	1369.48	1275.49	1844.59	1862.09	1981.35
PEBP1	5037	-1.35838	2.08621e-07	2425.2	1752.14	1727.45	595.347	601.191	584.221	914.925	939.557	865.949
CDR2	1039	-0.875676	2.09928e-07	373.758	384.475	388.981	220.993	225.447	173.27	207.474	239.428	176.926
HEXIM1	10614	0.431409	2.09928e-07	1093.46	1189.13	1131.32	1515.51	1516.24	1490.49	1563.42	1556.85	1581.35
LINC01061	401149	0.878357	2.10858e-07	162.083	115.426	133.097	239.091	234.288	245.844	260.759	266.662	263.741
SEC23B	10483	-0.843676	2.12948e-07	972.498	1395.07	1203.5	633.449	695.791	674.031	675.707	696.724	585.724
RELL2	285613	0.95264	2.13824e-07	254.011	211.752	269.006	606.777	458.85	444.516	461.431	440.275	450.557
CYBB	1536	2.53873	2.15122e-07	1082.57	1145.95	956.049	3380.62	3372.86	3705.81	10964.4	11864.7	11114.5
ZNF710	374655	0.84628	2.16942e-07	1389.8	1140.97	1079.77	1998.46	1945.03	2005.76	2299.22	2555.41	2245.09
RAD51C	5889	-1.3566	2.18366e-07	451.171	638.578	666.422	299.102	264.347	205.929	172.328	173.614	224.18
MTCH2	23788	-0.790461	2.21344e-07	1480.52	1767.09	1729.32	954.46	877.032	801.943	998.822	1037.14	1064.85
STX4	6810	0.971244	2.24804e-07	1024.51	751.512	804.206	1630.77	1498.56	1413.38	1871.8	1923.37	1858.27
TCIRG1	10312	1.02313	2.25781e-07	2928.38	1706.47	2222.34	4988.53	4691.95	4215.64	4936.29	4673.95	4628.65
ARRDC4	91947	1.78837	2.25781e-07	434.237	589.584	653.3	2645.24	2617.83	2804.98	1482.93	1292.46	1416.51
DDX18	8886	-0.755226	2.27479e-07	1930.48	2516.11	2526.97	1465.98	1386.28	1485.05	1287.92	1318.56	1289.03
HMGB1	3146	-1.34416	2.29064e-07	12537.2	14347.7	13840.2	6596.44	6235.59	6466.34	3830.9	4173.54	4057.21
APBB1	322	-1.73763	2.30141e-07	99.1851	74.736	75.9215	15.2409	20.3344	26.3081	15.8723	34.0419	30.7698
COX6C	1345	-1.68086	2.30141e-07	2282.47	4980.74	5621.94	1273.57	991.966	980.656	1452.32	1425.22	1558.27
TUFM	7284	-0.901323	2.30141e-07	2982.81	2546.84	2821.28	1840.34	1554.26	1561.25	1304.93	1298.13	1319.8
NT5DC3	51559	-1.19086	2.32619e-07	651.961	395.27	429.285	215.277	205.112	244.937	181.398	236.024	187.915
MAFB	9935	2.89273	2.32899e-07	497.135	416.861	411.476	1670.78	1733.73	1555.81	7364.75	6841.29	7352.87
ARHGAP19	84986	-1.34942	2.34788e-07	996.689	1470.64	1314.1	574.39	552.566	616.879	395.674	400.56	359.347
CPSF3	51692	-0.714427	2.36454e-07	1750.25	1845.98	1584.04	997.325	929.194	1039.62	1007.89	1107.5	1214.31
BMF	90427	3.04836	2.43338e-07	214.095	155.285	159.341	704.89	686.065	723.926	3547.46	3438.23	3547.31
NUDC	10726	-1.03298	2.43647e-07	3083.2	2363.32	2260.77	1442.17	1400.42	1373.46	1117.86	1081.4	1037.38
PATZ1	23598	-1.00363	2.4761e-07	1772.03	1253.07	1203.5	765.854	746.185	764.748	641.695	660.413	595.615
LOC653712	653712	1.41324	2.47793e-07	27.8202	41.52	54.3636	129.547	135.268	109.768	103.17	113.473	91.2104
CLEC12B	387837	2.00059	2.51208e-07	13.3053	12.456	25.3072	96.208	83.99	95.2534	48.7507	61.2754	58.2428
CYB561D1	284613	0.639642	2.51236e-07	486.249	487.445	572.692	845.869	785.085	800.128	870.71	748.922	781.332
TMEM168	64418	0.708788	2.51553e-07	560.033	670.133	687.98	1098.3	965.443	1055.04	1109.93	945.23	1125.29
RPL26	6154	-0.870757	2.51892e-07	5041.51	4377.04	4104.45	2767.17	2683.26	2636.25	2007.85	2154.85	2447.29
RUSC2	9853	0.923832	2.53028e-07	624.14	537.269	465.839	853.489	976.936	960.698	1166.61	1137	1120.9
PSMG1	8624	-1.02234	2.59762e-07	753.565	661.829	689.855	321.963	290.871	264.895	387.738	383.539	405.501
EBNA1BP2	10969	-1.19369	2.59967e-07	2178.44	1599.35	1732.14	998.277	892.946	892.66	647.363	636.584	670.341
SNRNP25	79622	-1.4826	2.64242e-07	1081.36	1045.47	1072.27	473.42	499.519	395.528	233.55	349.497	265.939
GATAD1	57798	0.81464	2.65487e-07	879.361	983.194	1018.85	1895.58	1836.29	1863.34	1515.81	1418.41	1658.27
YPEL2	388403	0.989849	2.68169e-07	131.844	196.805	194.959	347.682	316.51	327.49	360.528	406.233	351.654
XPO5	57510	-0.986277	2.70862e-07	3922.65	3349.83	3232.76	1436.45	1553.37	1524.96	2096.28	1952.87	1949.48
CRISPLD1	83690	-1.0208	2.70944e-07	764.451	925.066	882.002	373.401	356.294	358.334	422.884	536.727	465.942
GSTP1	2950	-0.745375	2.76389e-07	4948.37	4459.25	4437.19	3147.24	2921.97	2911.12	2453.41	2631.44	2384.66
CDK5RAP2	55755	-1.11796	2.77357e-07	2604.21	2154.06	1983.33	1237.37	1052.08	1257.34	862.773	871.473	847.267
DUSP22	56940	1.32472	2.82238e-07	120.957	112.934	143.407	402.931	377.513	372.849	289.103	240.563	247.257
MGAT2	4247	-0.607165	2.84475e-07	1989.75	1852.62	1697.46	1251.66	1146.68	1249.18	1081.58	1273.17	1253.87
MAN2B1	4125	0.538643	2.89512e-07	3545.26	3481.04	3095.91	4683.71	5328.5	4902.37	4791.17	5090.4	4648.43
NCAPG	64151	-2.49254	2.89512e-07	2138.53	2144.09	1953.34	440.08	487.142	493.503	131.513	196.308	128.574
CLIC5	53405	2.20668	2.91832e-07	140.311	72.2448	65.6112	288.624	289.986	318.418	664.37	582.117	729.683
FLJ32255	643977	0.957441	2.95016e-07	332.633	337.973	352.426	600.109	554.334	586.942	707.451	738.709	821.992
POLA2	23649	-0.962787	2.9709e-07	1069.26	1029.7	1019.79	591.536	610.032	610.529	493.175	426.659	438.469
ALDOC	230	-1.43587	2.97725e-07	188.694	156.946	146.219	84.7774	53.9304	67.1309	57.8206	39.7156	48.3525
TCF7L2	6934	1.40042	3.04731e-07	60.4787	78.888	68.4231	132.405	172.4	152.405	227.881	212.195	235.169
ELL	8178	0.606574	3.04793e-07	765.661	702.518	639.24	1031.62	1015.84	1016.94	1154.14	1109.77	1098.92
HIST2H2BE	8349	3.32707	3.06234e-07	53.2213	48.1632	68.4231	258.142	252.854	247.659	1531.68	1666.92	1981.35
TOP1P1	7151	1.92092	3.08166e-07	10.8862	7.4736	8.43572	42.865	34.4801	39.0085	35.1458	29.503	32.9676
RASSF4	83937	0.584604	3.08166e-07	1872.42	1938.15	1997.39	2873.86	2591.31	2741.48	2976.06	3114.83	3160.49
LRRC37A3	374819	1.07514	3.18021e-07	113.7	108.782	113.414	283.861	245.781	282.131	190.468	217.868	208.795
LUCAT1	100505994	3.00612	3.18021e-07	16.934	24.912	31.8683	112.401	107.861	99.7892	510.181	375.596	496.712
RRP12	23223	-1.01068	3.21884e-07	2289.72	1668.27	1377.83	827.77	900.019	934.39	910.39	890.763	779.134
SMARCA2	6595	-0.932147	3.23658e-07	4071.43	4225.08	3529.88	2179.45	2265.96	2433.04	1865	1952.87	1603.32
SIN3B	23309	0.509027	3.23658e-07	620.512	670.133	633.617	969.701	934.499	875.424	930.798	871.473	905.51
OLMALINC	90271	-1.77735	3.26599e-07	42.3351	46.5024	61.862	9.52555	11.4934	12.7004	15.8723	14.7515	19.7806
PHF14	9678	-0.486054	3.35942e-07	1530.11	1489.74	1455.63	1043.05	1090.99	1138.5	1036.24	1083.67	987.929
CHAF1A	10036	-1.76567	3.41845e-07	1735.74	1537.07	1455.63	589.631	597.655	564.263	272.097	337.015	270.334
KNTC1	9735	-1.55848	3.49957e-07	2220.78	2344.22	2254.21	997.325	915.933	963.42	531.722	518.572	532.976
DNPH1	10591	-1.26926	3.51927e-07	1854.28	1253.9	1121.95	547.719	495.099	432.722	636.026	686.512	643.967
ZNF93	81931	-1.16561	3.54273e-07	1094.66	1154.26	1151.01	416.266	392.543	397.343	622.421	549.21	611
ANKRD36C	400986	-1.59621	3.59263e-07	734.212	366.206	370.235	179.08	169.748	181.435	139.45	105.53	157.146
MEGF9	1955	-0.827131	3.60599e-07	417.303	543.082	512.705	313.39	283.798	290.296	255.091	251.91	258.246
POLQ	10721	-2.00033	3.66124e-07	2039.34	2082.64	2004.89	600.109	714.357	646.816	307.243	317.725	234.07
NOC4L	79050	-0.848174	3.7015e-07	568.5	445.094	458.341	241.949	282.914	247.659	257.358	312.051	282.422
HNRNPF	3185	-0.616219	3.78698e-07	4162.15	5230.69	5280.76	3347.28	3153.6	3156.06	3198.27	3153.42	3100.05
FERMT3	83706	1.06193	3.78698e-07	2532.85	3355.65	3354.61	5747.71	5711.32	5203.56	7277.45	7640.14	7467.16
TMEM56	148534	-2.0126	3.87401e-07	84.6702	115.426	98.4168	31.4343	26.5232	35.3798	15.8723	11.3473	14.286
MRPL37	51253	-1.39932	3.95135e-07	4191.17	4333.86	3768.89	1156.4	1115.74	1135.78	1880.87	1997.13	1792.34
ATP5F1C	509	-0.475776	3.97643e-07	3108.61	3040.09	3267.44	2288.99	2246.51	2042.05	2329.83	2268.33	2354.99
CCT7	10574	-1.07641	4.07388e-07	5406.8	6085.17	5786.91	3422.53	3117.35	2931.99	2249.33	2314.85	2154.98
GPR82	27197	3.49931	4.1269e-07	10.8862	16.608	12.1849	75.2518	62.7715	66.2238	501.111	620.698	575.834
KDM3A	55818	1.23017	4.1269e-07	504.392	625.291	651.425	1647.92	1701.9	1728.17	1179.09	1198.28	1056.06
LOC101928548	101928548	3.42871	4.27696e-07	0	0.8304	2.81191	12.3832	15.9139	20.865	56.6868	32.9072	34.0665
WWC1	23286	-1.70011	4.28538e-07	200.789	161.928	169.652	62.8686	67.192	60.7807	51.0181	46.5239	21.9784
-	100507577	1.49486	4.3384e-07	39.916	42.3504	49.677	106.686	120.238	96.1605	119.042	139.572	190.113
TBKBP1	9755	1.49435	4.35143e-07	388.273	327.178	357.112	782.047	798.347	711.225	1306.06	1327.63	1323.1
ATP6V1B1	525	1.46993	4.42082e-07	27.8202	35.7072	54.3636	124.785	109.629	133.355	107.705	121.416	81.3201
LINC00265	349114	1.06843	4.42082e-07	204.418	170.232	191.21	347.682	319.162	362.87	504.513	426.659	439.568
ALG8	79053	-0.826248	4.51018e-07	1104.34	925.896	870.754	647.737	553.45	526.161	468.233	537.862	517.591
ZHX1	11244	-0.695917	4.54442e-07	2265.53	2355.01	2077.06	1231.65	1227.14	1310.87	1494.26	1458.13	1524.2
GPATCH4	54865	-0.64141	4.63406e-07	1606.31	1661.63	1649.65	1183.07	1045.9	1108.57	903.588	1053.03	993.424
KIF13A	63971	2.60341	4.63406e-07	47.1734	28.2336	45.9278	142.883	168.864	123.376	450.093	457.296	481.327
DPF3	8110	1.08261	4.7844e-07	76.2032	69.7536	91.8557	140.978	163.559	156.034	190.468	204.251	165.937
YIPF5	81555	0.462904	4.88917e-07	667.685	689.232	649.551	919.215	924.774	934.39	952.339	870.338	936.28
VRK1	7443	-1.0997	5.05353e-07	667.685	1030.53	957.923	455.321	460.619	460.845	366.197	334.745	369.237
WDR45	11152	0.790223	5.05353e-07	180.227	146.981	165.903	319.106	263.463	260.359	295.905	285.952	283.521
RIPOR2	9750	2.92361	5.07969e-07	13.3053	14.1168	4.68651	52.3905	58.3509	46.2659	197.27	137.302	192.311
HPF1	54969	-1.04111	5.10819e-07	254.011	366.206	361.799	187.653	163.559	166.013	147.386	133.898	146.156
SWT1	54823	2.14626	5.12015e-07	55.6404	46.5024	44.0532	149.551	129.079	146.055	348.057	326.802	343.962
CLUH	23277	-0.804769	5.16512e-07	1572.45	1367.67	1266.3	717.274	731.155	721.204	872.977	928.209	821.992
DENND1C	79958	0.858449	5.1714e-07	642.284	476.65	578.316	1043.05	925.658	875.424	1138.27	1101.82	1102.22
LTBR	4055	0.577472	5.20216e-07	599.949	680.098	587.689	865.872	915.933	907.175	996.554	937.287	969.247
FLNC	2318	2.41156	5.39477e-07	19.3532	14.1168	28.1191	89.5401	286.45	93.439	94.1001	95.3174	112.09
CACYBP	27101	-1.10426	5.39477e-07	2437.29	3729.33	3728.59	1570.76	1258.97	1260.07	1643.92	1778.12	1576.95
LBX2-AS1	151534	1.45573	5.40026e-07	111.281	164.419	203.395	421.982	394.311	302.996	536.257	500.416	563.746
ASF1B	55723	-2.18456	5.43724e-07	918.067	1118.55	1087.27	322.916	261.695	296.646	90.6989	146.38	108.793
DMXL2	23312	1.28726	5.60715e-07	2061.11	1558.66	1501.56	4763.73	5362.1	5164.55	3810.49	3204.48	3223.13
DCPS	28960	-1.41342	5.6556e-07	829.768	634.426	660.798	348.635	296.175	315.697	204.073	181.557	202.201
FAM174A	345757	1.2233	5.6556e-07	88.2989	97.1568	138.721	249.569	218.374	205.022	303.841	268.931	301.104
LOC101930085	101930085	1.14192	5.80926e-07	199.58	193.483	236.2	553.434	541.072	549.748	349.191	413.042	409.897
MTMR9	66036	0.529969	5.86423e-07	598.739	663.49	610.184	844.916	907.092	927.133	926.263	953.174	862.652
ACO2	50	-0.961126	5.90032e-07	1811.94	1341.1	1231.62	719.179	654.238	660.423	817.424	852.183	761.552
NDUFB9	4715	-0.90272	6.01579e-07	3021.52	3067.5	2924.38	1988.93	1720.47	1719.1	1354.81	1399.12	1387.94
EMC8	10328	-0.762483	6.0505e-07	815.253	643.56	675.795	455.321	465.923	394.621	383.203	409.638	392.314
CCDC58	131076	-1.14339	6.05472e-07	261.268	213.413	226.827	90.4927	75.1489	106.139	123.577	128.225	103.298
CD9	928	2.34457	6.12976e-07	9.67659	31.5552	45.9278	114.307	152.95	95.2534	225.614	237.159	214.289
ABHD4	63874	2.89929	6.18549e-07	10.8862	11.6256	15.9341	57.1533	52.1622	54.4305	247.155	187.231	205.498
SCFD1	23256	0.661121	6.44643e-07	393.112	500.731	476.15	750.613	686.95	682.196	725.591	745.518	765.947
HTATSF1	27336	-0.812394	6.51171e-07	1421.25	1943.97	1902.72	1074.48	1034.4	1042.34	928.53	1017.85	872.542
SYNJ1	8867	0.574801	6.57582e-07	540.68	574.637	524.889	746.803	782.433	792.871	845.767	854.452	878.037
SLBP	7884	-0.928206	6.64506e-07	1518.02	2097.59	2411.68	1102.11	937.151	1024.2	1094.06	1126.79	1004.41
-	102724164	2.2731	6.73285e-07	9.67659	24.0816	29.9937	96.208	67.192	73.4812	182.532	155.458	140.662
UBQLN4	56893	-0.627432	6.79166e-07	1515.6	1268.85	1211	856.347	881.453	887.217	855.971	887.359	786.827
ORAI3	93129	1.11032	6.81426e-07	187.484	215.904	220.266	555.339	527.811	498.039	402.476	411.907	335.171
RIC8A	60626	0.45113	6.819e-07	1498.66	1444.07	1470.63	2088.95	2098.87	2063.82	1935.29	2020.95	1863.77
EIF1AX	1964	-0.930938	6.81989e-07	2501.4	2391.55	2288.89	1388.82	1487.95	1404.31	1073.65	1025.8	1090.13
CIDECP	152302	1.11881	6.85721e-07	71.3649	119.578	129.348	229.566	219.258	230.422	272.097	243.967	226.378
UNC5B	219699	1.09557	6.94572e-07	283.04	189.331	175.276	396.263	433.211	424.558	519.251	510.629	512.097
TMEM259	91304	0.853986	7.08724e-07	1692.19	1575.27	1775.25	3592.08	3547.03	3137.92	2718.7	2632.57	2708.84
NBR2	10230	0.813878	7.12238e-07	135.472	132.864	130.285	243.854	238.708	269.431	221.079	203.117	229.674
PROC	5624	2.64235	7.18365e-07	4.8383	0.8304	5.62382	32.3869	18.5662	19.9578	38.547	30.6377	34.0665
HHLA2	11148	-2.4317	7.28771e-07	59.2691	83.04	79.6707	17.146	17.6821	18.1435	6.80242	4.53892	4.39568
BRI3BP	140707	-1.83706	7.38228e-07	845.492	376.171	371.172	100.971	104.324	124.283	208.607	145.245	151.651
TMEM143	55260	-1.03813	7.42129e-07	223.771	233.342	260.57	113.354	145.877	116.118	102.036	124.82	87.9136
TEP1	7011	0.82459	7.43032e-07	2026.04	1703.15	1598.1	2856.71	2699.17	3088.02	3584.87	3151.15	3590.17
CD40	958	1.66246	7.46521e-07	153.616	210.091	239.012	499.139	461.503	461.752	882.047	787.503	920.895
PPP1R13B	23368	1.1493	7.47017e-07	141.52	78.0576	105.915	220.993	276.725	263.988	222.212	248.506	221.982
ANKRD18A	253650	-2.23997	7.50101e-07	1279.73	882.715	846.384	249.569	254.622	309.347	97.5013	83.97	127.475
CENPJ	55835	-0.613718	7.80572e-07	1247.07	1540.39	1557.8	961.128	972.516	957.977	968.211	885.09	925.291
ALS2	57679	0.750645	7.92819e-07	435.447	479.141	435.846	717.274	701.979	660.423	806.087	798.85	884.631
CDKN3	1033	-2.19614	7.9792e-07	458.429	547.234	480.836	156.219	128.195	135.169	41.9482	53.3323	60.4406
SPP1	6696	3.81193	8.04119e-07	20.5628	39.8592	68.4231	107.639	783.317	248.566	4660.79	6296.62	4531.95
PKDCC	91461	2.07485	8.24365e-07	88.2989	122.069	144.345	318.153	331.539	339.283	853.703	706.937	763.749
GARS	2617	-0.906844	8.30698e-07	3221.1	2639.01	2417.3	1287.85	1296.98	1281.84	1638.25	1687.34	1572.55
KIAA0232	9778	0.556971	8.40757e-07	2070.79	1913.24	1768.69	2918.63	2952.03	3045.39	2682.42	2681.37	2665.98
B3GNT7	93010	-1.34411	8.41809e-07	1801.06	1311.2	1213.81	636.306	615.337	753.862	427.419	427.793	460.447
CXCL2	2920	2.49703	8.45271e-07	0	6.6432	12.1849	69.5365	44.2053	37.1942	37.4133	43.1198	37.3633
MSANTD4	84437	-0.648367	8.49188e-07	1039.02	931.709	908.246	571.533	624.178	673.124	629.224	534.458	627.483
LOC100289495	100289495	2.20216	8.67817e-07	6.04787	14.9472	13.1222	84.7774	88.4105	61.6879	43.082	46.5239	37.3633
VSIG4	11326	1.89498	8.98283e-07	12.0957	48.9936	48.7397	120.022	168.864	138.798	151.921	183.826	129.673
PSMD8	5714	-0.648189	9.01676e-07	2606.63	2243.74	2071.44	1513.61	1365.06	1373.46	1471.59	1620.39	1463.76
RILPL1	353116	2.78616	9.0277e-07	9.67659	13.2864	1.87461	51.438	46.8576	34.4726	116.775	98.7215	115.387
ZNF155	7711	0.833944	9.04385e-07	97.9755	132.034	107.79	209.562	207.765	215.908	195.003	191.769	197.806
CYREN	78996	-0.51692	9.35903e-07	874.522	794.693	783.585	533.431	571.132	599.643	569.136	574.174	572.537
NUP50	10762	-0.807061	9.59439e-07	4584.29	3526.71	3159.65	2032.75	2236.79	2359.56	2069.07	2109.46	2003.33
CADM1	23705	3.11835	9.59439e-07	44.7542	61.4496	69.3604	227.661	230.751	228.608	1333.27	1538.69	1334.09
RAVER1	125950	-0.914412	9.91009e-07	1603.9	1644.19	1682.46	774.427	738.228	709.411	1001.09	1026.93	945.071
GRIN3B	116444	1.95793	1.01119e-06	222.562	132.864	152.78	956.365	1021.14	972.492	442.157	455.027	443.964
LOC105374013	105374013	1.60857	1.03825e-06	76.2032	67.2624	51.5516	143.836	140.573	205.022	291.37	192.904	269.235
LPCAT1	79888	-2.13218	1.06106e-06	391.902	365.376	104.041	67.6314	75.1489	71.6668	51.0181	37.4461	48.3525
MMS22L	253714	-1.87257	1.06845e-06	1210.78	925.066	801.394	348.635	297.943	369.22	167.793	166.805	140.662
SDF2L1	23753	-0.961726	1.07342e-06	1209.57	929.218	775.149	483.898	530.463	501.668	482.972	550.344	413.194
PLB1	151056	-1.00219	1.08346e-06	1559.14	1174.19	1115.39	560.102	505.708	622.322	752.801	700.129	662.649
RPL29	6159	-0.815193	1.08447e-06	14326.2	14001.4	12613.3	8388.2	8527.19	8977.4	6534.86	7112.49	6737.48
DNM1	1759	-1.51629	1.08777e-06	3381.97	1685.71	1799.62	622.018	574.668	684.01	930.798	920.266	895.62
LINC01569	100507501	1.30273	1.08848e-06	33.8681	72.2448	73.1096	165.745	150.298	159.663	130.38	155.458	153.849
DTD1	92675	-1.77648	1.08888e-06	287.879	244.138	210.893	34.292	87.5264	39.9157	83.8965	82.8353	80.2212
DCANP1	140947	-0.851649	1.10081e-06	789.852	612.005	602.686	365.781	321.814	426.372	349.191	343.823	397.809
UFL1	23376	0.817814	1.10129e-06	535.841	749.851	673.921	1234.51	1190.89	1290.91	1149.61	1014.45	1074.74
DZIP1	22873	-1.43349	1.10307e-06	295.136	233.342	239.012	109.544	115.818	110.675	68.0242	89.6437	54.946
AIMP2	7965	-0.913083	1.1043e-06	613.254	510.696	495.833	313.39	327.119	311.161	243.753	274.605	232.971
BEAN1	146227	2.70707	1.1188e-06	2.41915	4.9824	10.3103	30.4817	22.1026	44.4516	86.164	61.2754	65.9352
SMURF2	64750	1.2234	1.12497e-06	469.315	540.59	505.206	935.409	936.267	966.141	1380.89	1484.23	1514.31
RPS27A	6233	-1.29546	1.14399e-06	7242.93	12921.9	13800.8	5837.25	4494.79	4807.12	3809.35	3964.75	4140.73
ACAT2	39	-1.10485	1.14581e-06	788.642	526.474	468.651	268.62	324.467	277.596	267.562	232.62	261.543
TMEM132A	54972	2.18212	1.15121e-06	14.5149	8.304	17.8088	73.3467	114.05	84.3673	48.7507	49.9281	42.8579
SIAH1	6477	0.822692	1.15225e-06	101.604	124.56	137.783	206.704	209.533	220.444	201.805	232.62	230.773
SLC48A1	55652	1.61417	1.15685e-06	546.728	494.088	488.335	1118.3	1132.54	1103.12	2225.52	2124.22	2098.94
RBM3	5935	-1.47232	1.16446e-06	8615.8	8189.41	7064.45	1975.6	2055.54	1985.81	3360.39	3852.41	3404.45
EFR3B	22979	1.19677	1.166e-06	42.3351	37.368	42.1786	76.2044	97.2516	80.7386	107.705	111.204	95.606
HDAC7	51564	0.873418	1.22077e-06	336.262	358.733	326.181	687.744	681.645	732.997	611.084	541.266	510.998
MRPL21	219927	-1.06117	1.2339e-06	673.733	604.531	702.04	406.741	352.758	308.439	230.148	299.569	274.73
LOC100506639	100506639	0.834517	1.23629e-06	107.652	108.782	122.787	183.843	221.91	193.228	226.747	184.961	207.696
GRK6	2870	-0.734117	1.24247e-06	950.725	807.149	685.168	470.562	460.619	486.246	482.972	525.38	497.811
DENND6B	414918	0.926425	1.24326e-06	166.921	136.186	125.599	276.241	244.897	281.224	291.37	228.081	315.39
SMC3	9126	-1.01876	1.24719e-06	2848.55	3530.03	2871.9	1668.88	1738.15	1807.09	1260.71	1363.95	1191.23
RPS13	6207	-1.04744	1.26353e-06	10639.4	8651.11	8292.32	5759.15	4621.22	4798.96	3634.76	3820.64	3736.33
AKAP10	11216	0.899449	1.2817e-06	297.555	376.171	338.366	561.055	546.377	564.263	714.254	718.284	708.803
HACD1	9200	-1.95453	1.2851e-06	45.9638	62.28	74.9842	6.66788	13.2616	10.8861	17.006	23.8293	16.4838
KLF13	51621	0.98001	1.293e-06	119.748	106.291	114.351	185.748	188.314	250.38	264.161	225.811	240.663
TOMM20	9804	-1.74736	1.29835e-06	10864.4	10232.2	9232.43	1908.92	1704.55	1908.7	3652.9	4131.55	3734.13
AFF2	2334	-2.20109	1.31221e-06	457.219	325.517	273.692	101.923	85.7582	104.325	36.2796	47.6587	28.5719
PLTP	5360	-1.69664	1.31262e-06	662.847	609.514	597.999	220.993	274.957	233.144	130.38	122.551	109.892
PRKDC	5591	-1.9694	1.36413e-06	37798	17759.8	14677.2	6835.53	7278.84	7466.05	3903.45	3921.63	3498.96
ANAPC15	25906	-2.07804	1.37454e-06	268.525	240.816	206.207	33.3394	22.9867	45.3587	38.547	90.7784	75.8255
OSBPL2	9885	0.762233	1.39184e-06	377.387	412.709	418.974	742.993	736.459	788.335	624.689	599.138	628.582
UTP14A	10813	-0.716573	1.3921e-06	861.217	984.854	918.557	603.92	619.758	594.2	545.327	518.572	469.239
IL1B	3553	1.85214	1.40057e-06	30.2394	48.9936	66.5485	279.099	247.549	195.95	150.787	113.473	149.453
FEZ2	9637	0.495974	1.41737e-06	850.331	956.621	914.807	1292.62	1254.55	1189.31	1275.45	1350.33	1334.09
SNX25	83891	1.4139	1.41737e-06	39.916	35.7072	26.2445	66.6788	90.1787	84.3673	97.5013	95.3174	124.178
RAB2B	84932	0.994785	1.42023e-06	273.364	224.208	244.636	424.839	427.907	427.279	516.984	587.79	602.208
INSR	3643	-1.99497	1.42197e-06	2896.93	880.224	789.209	290.529	329.771	361.056	390.005	361.979	359.347
QSOX1	5768	0.820756	1.42229e-06	8364.21	8448.49	7582.78	12547	12887.6	12750.3	16148.9	17456.7	14888.2
RAPH1	65059	1.16399	1.42229e-06	73.784	63.9408	53.4263	143.836	147.646	102.511	159.857	164.536	150.552
PABPC4	8761	-0.512074	1.45661e-06	12595.3	11081.7	11266.4	7428.97	8075.42	8197.23	8309.15	8865.65	8059.48
CASS4	57091	1.44382	1.46055e-06	41.1255	54.8064	57.1755	124.785	120.238	100.696	160.991	200.847	159.343
RPS8	6202	-1.2819	1.47249e-06	24347.5	22877.5	21992.9	12632.8	10564.2	11127.4	6864.77	7242.98	7234.19
ENPP4	22875	1.11853	1.50936e-06	452.381	548.064	561.444	1336.43	1372.13	1367.11	900.187	923.671	985.731
LDHB	3945	-1.34849	1.51691e-06	11460.7	12143.8	11247.6	3339.66	3297.71	3321.17	5123.35	6027.69	5555.04
LINC00847	729678	1.83333	1.5368e-06	78.6223	99.648	142.47	297.197	249.318	277.596	545.327	511.763	578.032
CTDSPL2	51496	-0.617834	1.54256e-06	1808.31	2064.37	1929.91	1158.31	1123.7	1223.78	1320.8	1366.22	1357.17
CHCHD4	131474	-1.30605	1.54338e-06	321.747	498.24	574.567	176.223	160.023	132.448	212.009	221.272	202.201
ATP8B1	5205	1.2136	1.54709e-06	199.58	125.39	151.843	441.985	440.284	424.558	299.306	302.973	335.171
PELI1	57162	0.969959	1.55965e-06	245.544	322.195	354.3	560.102	567.595	504.389	638.294	657.009	728.584
ADAM28	10863	3.5765	1.56048e-06	77.4128	53.1456	46.8651	249.569	287.334	241.309	3711.85	3866.03	3885.78
RPS21	6227	-1.46276	1.56267e-06	4048.45	5701.53	4850.54	2267.08	2096.21	2126.42	1167.75	1248.2	1332.99
CTCF	10664	-0.566602	1.57247e-06	2348.99	2271.14	1942.09	1447.88	1444.63	1531.31	1485.19	1572.74	1361.56
RMI1	80010	-0.772934	1.57247e-06	905.971	1243.11	1186.63	638.212	578.205	691.267	613.351	679.704	689.023
EFTUD2	9343	-0.547404	1.58426e-06	3408.58	3581.52	3165.27	2480.45	2364.98	2473.87	2287.88	2144.64	2119.82
FIBP	9158	-1.10043	1.58555e-06	826.139	645.221	589.563	289.577	260.811	252.195	352.592	399.425	341.764
RSU1	6251	-0.857182	1.58693e-06	1123.69	1637.55	1535.3	853.489	715.241	697.618	782.278	839.7	828.586
TANK	10010	1.12825	1.60421e-06	423.351	692.554	681.419	1225.94	1152.87	1181.14	1464.79	1292.46	1672.56
E2F8	79733	-2.21612	1.60865e-06	534.632	772.272	815.453	190.511	209.533	188.692	56.6868	82.8353	73.6276
UAP1L1	91373	1.04393	1.62175e-06	954.354	1176.68	1371.27	2200.4	2072.34	1996.69	2732.3	3017.25	2606.64
CENPO	79172	-1.43247	1.64374e-06	798.319	786.389	657.986	293.387	326.235	370.127	229.015	236.024	152.75
ARF3	377	-0.550457	1.6469e-06	4452.44	4224.24	3767.02	2598.57	2723.04	2787.75	2893.3	3092.14	2869.28
NDUFA7	4701	-0.908151	1.6469e-06	627.769	474.989	479.899	339.109	267	279.41	246.021	246.236	292.313
LAT2	7462	-0.629544	1.6469e-06	3043.29	3673.69	3417.41	2364.24	2212.91	2384.96	1981.77	2087.9	2036.3
LINC01003	100128822	1.04444	1.69303e-06	68.9457	102.97	120.912	224.803	186.546	217.722	212.009	203.117	186.816
SKA3	221150	-2.26052	1.71633e-06	545.518	731.582	681.419	161.934	180.357	179.621	43.082	87.3742	58.2428
STAB1	23166	3.10219	1.74148e-06	0	4.152	21.558	60.9635	195.387	166.92	105.437	68.0838	141.761
MYO1B	4430	2.20066	1.75266e-06	55.6404	58.9584	50.6143	163.839	183.01	127.912	445.558	392.617	423.084
ARNTL	406	0.682827	1.76509e-06	291.507	358.733	389.918	559.15	518.97	566.077	560.066	560.557	595.615
LINC01224	104472717	-2.54863	1.78012e-06	21.7723	36.5376	24.3699	4.76277	2.65232	7.2574	2.26747	4.53892	1.09892
MRPL20	55052	-0.808431	1.78316e-06	1998.22	1718.93	1650.59	960.175	844.32	923.504	1088.39	1093.88	1186.83
OSMR	9180	1.85097	1.79496e-06	10.8862	11.6256	16.8714	37.1496	68.9602	34.4726	58.9543	59.006	49.4514
SEMA4F	10505	1.12894	1.81439e-06	39.916	48.9936	53.4263	90.4927	94.5992	122.469	122.444	110.069	96.705
CDKN2C	1031	-0.681261	1.81544e-06	6411.95	7019.37	6258.37	3659.71	3571.78	3948.03	4201.63	4654.66	4445.13
ABAT	18	1.6036	1.84002e-06	67.7362	94.6656	111.539	366.734	371.324	378.292	209.741	217.868	203.3
PRKAR2B	5577	-0.918439	1.84706e-06	587.853	534.778	450.843	280.051	224.563	237.68	284.568	326.802	298.906
FCHSD1	89848	0.778874	1.85768e-06	382.225	308.078	403.04	707.748	626.83	678.567	571.403	563.961	615.395
TXLNA	200081	-0.424343	1.86362e-06	2876.37	3093.24	2964.69	2134.67	2198.77	2334.16	2194.91	2335.28	2109.93
NOCT	25819	-2.03102	1.86816e-06	1736.95	575.467	449.905	206.704	209.533	263.081	177.997	209.925	157.146
WDR76	79968	-2.17817	1.87449e-06	711.23	660.998	700.165	208.609	191.851	198.671	70.2917	76.0269	62.6384
EIF4G2	1982	-0.777559	1.88521e-06	26858.6	20134.7	18090.9	12888.1	12370.4	12524.5	11881.6	13391	12499.1
RAN	5901	-1.24642	1.88781e-06	6080.53	7613.11	7885.53	3995.97	3500.17	3279.44	2172.24	2538.39	2325.31
DMWD	1762	0.923693	1.91527e-06	180.227	151.963	134.034	317.201	303.248	245.844	323.115	258.719	330.775
PEAR1	375033	2.08722	1.91605e-06	19.3532	17.4384	34.6802	149.551	164.444	136.983	96.3676	55.6018	75.8255
MIGA1	374986	0.968025	1.95242e-06	243.124	296.453	277.442	594.394	593.234	657.702	473.902	458.431	451.656
LOC101928068	101928068	1.32382	1.95242e-06	38.7064	58.9584	48.7397	89.5401	116.702	117.933	147.386	127.09	160.442
USP37	57695	-0.799017	1.96098e-06	1209.57	967.416	909.184	505.807	551.682	645.001	655.3	570.769	597.812
ARAP1	116985	0.921207	1.96175e-06	3517.44	2683.02	2874.71	4917.09	5004.92	5098.32	6723.06	6536.05	6375.93
DIAPH3	81624	-2.12206	1.99928e-06	666.475	587.923	552.071	169.555	196.271	173.27	60.088	80.5659	59.3417
KANSL3	55683	0.491494	2.00812e-06	927.743	876.902	805.143	1225.94	1202.38	1190.21	1299.26	1258.42	1167.05
-	105378159	3.51537	2.00812e-06	0	0.8304	0	9.52555	20.3344	15.422	14.7386	10.2126	12.0881
SLC43A1	8501	-1.72014	2.01203e-06	818.882	845.347	821.077	322.916	286.45	353.798	154.188	149.784	154.948
MDN1	23195	-1.65563	2.02171e-06	8931.5	3678.67	3144.65	1277.38	1504.75	1622.94	1756.16	1666.92	1672.56
ERI1	90459	-0.929786	2.05557e-06	722.116	887.698	824.826	488.661	488.026	469.009	342.388	369.922	374.732
PPP4R1L	55370	1.54313	2.08009e-06	24.1915	35.7072	22.4953	74.2993	72.4966	58.9664	103.17	88.509	108.793
TOGARAM1	23116	0.909719	2.0954e-06	333.843	264.898	316.808	639.164	660.426	652.259	512.449	494.742	501.108
MED14	9282	-0.785443	2.10023e-06	1649.86	1546.2	1447.2	977.321	974.284	1035.99	769.807	821.545	776.936
SF3B2	10992	-0.865004	2.13755e-06	6344.22	4835.42	4230.05	2465.21	2672.65	2670.72	2968.12	3168.17	2858.29
NEMP2	100131211	-1.3986	2.14858e-06	443.914	410.218	375.858	203.847	165.328	199.578	109.972	104.395	119.782
MIA3	375056	0.673912	2.15549e-06	2116.76	2218	2199.85	3007.21	3264.12	3213.21	3864.91	3639.08	3935.23
TFRC	7037	-1.01454	2.15595e-06	4098.04	5078.73	4864.6	1977.5	2021.06	1782.6	2686.96	2825.48	2454.99
PDHA1	5160	-0.740875	2.16411e-06	1199.9	1095.3	1160.38	803.004	755.91	705.782	604.281	647.931	596.714
EFNA4	1945	1.27411	2.18731e-06	25.4011	44.8416	40.304	75.2518	85.7582	88.9031	94.1001	99.8563	112.09
CCP110	9738	-0.821064	2.19219e-06	1111.6	1560.32	1524.05	775.379	698.443	791.964	773.208	778.425	908.807
GNAI1	2770	-1.32796	2.19314e-06	102.814	211.752	178.088	55.2482	71.6125	66.2238	62.3555	68.0838	60.4406
VLDLR	7436	-1.85922	2.20808e-06	1111.6	1389.26	1368.46	472.467	420.834	478.988	214.276	213.329	178.025
TSPOAP1	9256	-1.5714	2.20808e-06	1376.5	967.416	1126.64	455.321	525.158	469.009	287.969	241.698	253.851
TRAPPC6B	122553	0.580078	2.21092e-06	492.297	489.106	490.209	823.007	729.387	755.677	662.102	693.32	742.87
CLSTN2	64084	-2.25592	2.2137e-06	2815.89	1063.74	789.209	202.894	167.98	174.178	375.267	403.964	374.732
SH3BP5-AS1	100505696	0.629243	2.2382e-06	181.436	178.536	198.708	309.58	285.566	278.503	284.568	282.548	292.313
FLT3	2322	-2.17136	2.2559e-06	486.249	454.229	411.476	53.3431	36.2483	52.6161	105.437	150.919	132.969
CEBPA	1050	-0.668574	2.34056e-06	7851.35	6280.32	6009.05	4277.92	3847.63	4211.11	4430.64	4521.9	3969.3
MED22	6837	-0.487657	2.34295e-06	748.726	729.091	736.72	510.569	564.059	518.904	513.583	546.94	498.91
PTPRO	5800	1.50713	2.36869e-06	266.106	315.552	292.438	687.744	579.973	586.035	1164.35	966.79	1186.83
43160	64757	-1.47298	2.37194e-06	267.316	284.827	291.501	103.828	140.573	128.819	74.8266	71.488	64.8363
LINC01504	100507540	2.33563	2.37194e-06	61.6883	84.7008	94.6676	227.661	247.549	237.68	797.017	625.236	748.364
HIST2H2AC	8338	-2.24169	2.39469e-06	37.4968	81.3792	77.7961	6.66788	8.84105	6.35022	21.541	15.8862	14.286
LRRC59	55379	-1.87927	2.39669e-06	10139.9	6232.98	5134.54	1123.06	1227.14	1135.78	2344.57	2609.88	2376.96
SLCO2B1	11309	3.63155	2.40147e-06	14.5149	9.9648	15.9341	50.4854	132.616	39.9157	1282.26	1178.98	1132.99
COX8A	1351	-1.02853	2.46098e-06	3313.02	3586.5	3925.42	1643.16	1424.29	1311.77	1991.97	2015.28	2104.43
FKRP	79147	0.797834	2.46098e-06	199.58	158.606	174.338	281.956	293.523	277.596	352.592	319.994	331.874
IGFBP5	3488	3.04245	2.46292e-06	3.62872	1.6608	2.81191	45.7226	30.0596	57.152	11.3374	56.7365	14.286
HGH1	51236	-1.21133	2.49601e-06	1104.34	990.667	974.795	509.617	511.013	559.727	341.255	371.057	304.401
CCNB1	891	-2.22737	2.55698e-06	1782.91	2670.57	2484.79	683.934	628.599	609.622	206.34	258.719	196.707
MPP2	4355	-1.7023	2.58587e-06	148.778	98.8176	91.8557	40.0073	42.437	39.0085	17.006	21.5599	35.1654
MT1L	4500	-2.30237	2.60514e-06	43.5447	37.368	51.5516	4.76277	6.18874	5.44305	4.53495	6.80838	18.6816
DUSP10	11221	1.14571	2.61195e-06	156.035	266.558	266.194	494.376	486.258	435.444	477.303	626.371	590.12
NELFB	25920	-0.484045	2.61611e-06	2115.55	1925.7	1806.18	1381.2	1376.55	1377.09	1413.77	1478.55	1320.9
PARP6	56965	0.679843	2.62223e-06	457.219	635.256	601.748	883.018	902.671	910.804	904.722	935.018	923.093
CKMT2-AS1	100131067	1.38496	2.65504e-06	19.3532	29.064	26.2445	76.2044	68.0761	79.8314	47.6169	68.0838	65.9352
TWISTNB	221830	-0.807168	2.67286e-06	874.522	1124.36	948.55	558.197	641.86	628.672	481.838	532.189	506.602
HNRNPL	3191	-0.909907	2.69248e-06	8384.77	6463.83	5606.01	4018.83	3882.11	3950.75	3148.39	3470.01	3119.83
BIRC5	332	-2.39825	2.71452e-06	2021.2	1949.78	1739.63	466.752	482.721	424.558	117.909	223.542	100.002
NRARP	441478	-1.72419	2.71452e-06	129.424	188.501	205.269	75.2518	52.1622	63.5022	24.9422	44.2545	37.3633
TNFAIP6	7130	2.3509	2.73691e-06	3.62872	5.8128	8.43572	37.1496	30.0596	17.2363	35.1458	53.3323	49.4514
MRPL47	57129	-0.854329	2.74228e-06	741.469	814.622	797.645	420.077	341.265	387.364	431.954	493.608	515.393
PRKCQ	5588	-1.23858	2.77415e-06	145.149	149.472	128.41	52.3905	41.5529	73.4812	47.6169	76.0269	60.4406
STX12	23673	1.04086	2.78401e-06	403.998	685.08	690.792	1199.27	1116.62	1114.92	1357.08	1267.49	1372.55
ERCC1	2067	-0.977134	2.80295e-06	870.893	548.064	561.444	336.252	310.321	322.954	376.4	318.859	324.181
LRRC39	127495	2.31505	2.80295e-06	37.4968	42.3504	43.1159	114.307	116.702	128.819	372.999	349.497	364.841
DNMBP	23268	1.02199	2.81731e-06	244.334	162.758	167.777	342.92	348.337	350.17	421.75	441.41	450.557
FAM214B	80256	1.38605	2.82926e-06	482.62	353.75	385.231	870.635	835.479	752.955	1392.23	1353.73	1375.85
COL7A1	1294	1.90447	2.83209e-06	62.8979	63.1104	98.4168	205.752	185.662	185.064	434.221	407.368	414.293
EPB41L3	23136	2.78901	2.83315e-06	64.1074	82.2096	83.4199	240.996	265.232	247.659	1190.42	1306.07	1191.23
UTP25	27042	-0.716446	2.83315e-06	678.571	896.832	860.444	515.332	452.662	529.79	510.181	497.012	451.656
GTSF1	121355	-1.11316	2.83315e-06	943.468	1531.26	1684.33	633.449	567.595	525.254	639.427	700.129	724.188
MRPL36	64979	-0.96804	2.85253e-06	739.05	520.661	526.764	370.544	319.162	283.039	269.829	263.257	298.906
MAPKAP1	79109	0.461487	2.88404e-06	1254.33	1190.79	1291.6	1822.24	1785.01	1633.82	1736.88	1602.24	1717.61
NCAM2	4685	-1.31123	2.89194e-06	3813.79	3562.42	3149.34	1008.76	1000.81	1094.96	1688.13	1712.31	1767.06
IFRD2	7866	-1.27335	2.90217e-06	1062.01	1045.47	1101.33	597.252	510.129	498.039	311.777	340.419	334.072
CEP55	55165	-2.21443	2.91003e-06	792.271	1097.79	1044.16	286.719	292.639	232.237	82.7628	131.629	76.9244
CLIC6	54102	2.4534	3.0046e-06	10.8862	15.7776	7.49842	41.9124	39.7847	43.5444	97.5013	124.82	116.486
H1F0	3005	0.555886	3.04164e-06	5104.4	6313.53	5979.99	8464.4	8406.07	8671.69	8025.72	9329.75	8361.68
SFXN4	119559	-1.13959	3.04164e-06	549.147	597.058	521.14	309.58	310.321	261.266	216.544	170.21	218.685
GOLM1	51280	-0.475089	3.10141e-06	1796.22	1997.11	1833.36	1305	1411.03	1326.29	1250.51	1424.09	1372.55
TXN	7295	-1.3594	3.11645e-06	2096.19	2822.53	3028.42	1387.87	1174.09	1165.72	721.056	747.787	821.992
SLC2A4RG	56731	-0.702815	3.11645e-06	2728.8	2233.78	2255.15	1706.03	1536.57	1460.55	1442.11	1402.53	1282.44
CXCL13	10563	3.67872	3.1202e-06	0	0	0	11.4307	9.72516	6.35022	14.7386	15.8862	12.0881
FAM107B	83641	-1.30298	3.2851e-06	2082.89	2656.45	2680.69	1250.7	1193.54	1173.88	670.038	845.374	729.683
WDR3	10885	-0.931167	3.36242e-06	1404.32	2064.37	2111.74	1059.24	1071.54	1036.9	846.901	945.23	841.773
SYT2	127833	1.21082	3.38876e-06	100.395	76.3968	62.7993	146.693	172.4	170.549	250.556	192.904	194.509
TPX2	22974	-2.06377	3.42993e-06	4052.07	4208.47	3793.26	1203.08	1291.68	1261.88	429.686	578.712	404.403
CASP8AP2	9994	-0.674829	3.43249e-06	1185.38	1508.84	1584.98	956.365	869.959	919.875	831.029	852.183	916.499
LOC102725191	102725191	2.08201	3.44385e-06	2.41915	6.6432	15.9341	33.3394	42.437	39.9157	46.4832	31.7725	50.5503
-	101927181	-1.47298	3.46806e-06	156.035	102.97	120.912	45.7226	39.7847	27.2152	57.8206	35.1766	58.2428
MFNG	4242	-0.877166	3.46811e-06	610.835	474.989	398.354	236.234	274.957	264.895	286.835	256.449	282.422
CHEK2	11200	-0.964716	3.53287e-06	321.747	501.562	513.642	246.712	202.46	222.258	242.62	217.868	227.476
SIAE	54414	0.745137	3.54713e-06	303.603	328.838	280.253	481.04	432.327	495.318	549.862	584.386	535.174
ATG14	22863	1.05324	3.64117e-06	374.968	374.51	371.172	633.449	595.003	707.596	914.925	975.868	889.026
SEPT7-AS1	101928545	1.70906	3.652e-06	9.67659	9.1344	15.9341	37.1496	36.2483	50.8018	31.7446	46.5239	39.5611
ZFAND3	60685	0.546817	3.70013e-06	1216.83	1497.21	1501.56	2133.72	1982.16	1971.29	2113.28	2069.75	2081.35
NECAP1	25977	0.873826	3.70627e-06	141.52	179.366	230.576	344.825	358.063	317.511	338.987	333.611	350.555
LEMD2	221496	0.702127	3.72477e-06	1123.69	1069.56	1121.95	1585.05	1719.58	1597.54	2147.3	1901.81	1879.15
DAPK1	1612	0.867039	3.72639e-06	343.519	338.803	324.307	526.763	554.334	521.626	698.382	739.844	660.451
ZNF223	7766	0.950437	3.72871e-06	147.568	142.829	178.088	339.109	319.162	357.427	307.243	260.988	242.861
APPL2	55198	1.11429	3.77208e-06	205.628	219.226	204.332	352.445	399.615	369.22	515.85	552.614	581.329
KIF14	9928	-2.3863	3.94968e-06	2605.42	2360	2187.66	559.15	607.38	596.921	158.723	233.754	129.673
ATP6V0D2	245972	3.71887	3.96493e-06	0	1.6608	1.87461	16.1934	12.3775	15.422	319.714	248.506	281.324
LIN7A	8825	-1.2849	4.08787e-06	783.804	689.232	685.168	203.847	237.824	231.33	285.702	416.446	354.951
ACRV1	56	-2.90684	4.11645e-06	14.5149	18.2688	18.7461	0.952555	0	0.907175	2.26747	3.40419	2.19784
RPL30	6156	-1.36407	4.14288e-06	17007.8	15287.7	13719.3	4423.66	4166.79	4165.75	6957.74	7010.36	7985.85
SLC35G2	80723	1.66576	4.149e-06	16.934	12.456	15.9341	50.4854	45.0894	33.5655	45.3495	66.9491	61.5395
PPP1R3E	90673	0.85538	4.18195e-06	89.5085	90.5136	116.226	166.697	172.4	165.106	187.066	191.769	200.003
POMGNT1	55624	-0.710724	4.19151e-06	679.781	586.262	650.488	460.084	407.572	362.87	394.54	348.362	356.05
KNOP1	400506	-1.00802	4.19151e-06	667.685	611.174	575.504	336.252	366.904	359.241	260.759	226.946	269.235
SLC39A13	91252	1.43378	4.21624e-06	322.956	243.307	298.062	573.438	616.221	566.077	1031.7	967.925	1080.24
SORT1	6272	1.02635	4.21962e-06	105.233	103.8	89.9811	157.172	191.851	187.785	238.085	250.775	208.795
CASP8	841	1.32024	4.2696e-06	470.524	815.453	899.811	1661.26	1503.86	1476.88	2084.94	2076.56	2422.02
RPL13	6137	-1.0986	4.3215e-06	18511.3	13583.7	12027.5	7743.32	7676.68	8160.95	5651.68	5851.8	5496.8
VASH1	22846	0.773016	4.32174e-06	1424.88	1055.44	980.419	2085.14	2003.38	2131.86	1954.56	1809.89	1892.34
STAMBPL1	57559	-1.83317	4.3448e-06	73.784	46.5024	37.4921	14.2883	21.2185	12.7004	10.2036	12.482	9.89028
TRIM16	10626	0.995417	4.389e-06	149.987	166.08	169.652	289.577	289.986	258.545	377.534	409.638	338.467
TGIF1	7050	0.701633	4.42296e-06	254.011	287.318	344.927	500.091	482.721	433.63	489.774	486.799	507.701
RPL23	9349	-0.907307	4.48514e-06	10796.7	7176.32	6847	4534.16	4686.64	4622.96	3918.19	4053.26	4423.15
BCL7C	9274	-1.11468	4.61793e-06	419.722	394.44	332.742	182.89	216.606	216.815	149.653	138.437	135.167
SDHA	6389	-0.553417	4.63834e-06	2849.76	3284.23	3354.61	2058.47	1971.55	2074.71	2300.35	2314.85	2193.44
MATR3	9782	-0.472404	4.6462e-06	7425.58	7971.01	6999.78	5253.34	4992.54	5409.48	5353.5	5883.58	5358.33
ADGRG5	221188	-0.826535	4.75455e-06	1094.66	814.622	746.093	547.719	503.056	499.853	475.036	510.629	435.172
RRAS	6237	1.75349	4.82609e-06	96.7659	129.542	119.037	253.38	268.768	276.688	575.938	533.323	589.021
H2AFZ	3015	-1.23526	4.82629e-06	4316.97	6538.57	6974.47	3383.47	2791.12	2531.93	1893.34	2079.96	2136.3
SLC12A7	10723	1.55155	4.82629e-06	125.796	129.542	96.5422	215.277	314.741	246.752	445.558	482.26	456.052
-	200058	1.37539	4.83954e-06	140.311	169.402	157.467	289.577	320.046	345.634	490.908	621.832	437.37
VWDE	221806	-0.824356	4.84288e-06	170.55	184.349	185.586	117.164	108.745	94.3462	99.7688	83.97	102.2
SNRPA1	6627	-0.584947	4.92031e-06	1147.89	1389.26	1428.45	899.212	871.728	908.989	843.5	819.275	936.28
BORA	79866	-0.836527	4.92273e-06	568.5	726.6	697.353	407.693	396.079	426.372	304.975	340.419	340.665
KIF16B	55614	0.768173	4.92317e-06	154.826	148.642	140.595	230.518	263.463	237.68	259.626	229.216	298.906
RNF44	22838	1.03061	4.97417e-06	730.583	800.506	871.691	1926.07	1929.12	2021.19	1371.82	1348.06	1346.18
NCBP1	4686	-0.544127	5.01239e-06	1574.87	1986.32	1912.1	1266.9	1210.34	1282.75	1261.85	1234.59	1242.88
PRDX2	7001	-1.29829	5.13614e-06	1444.23	1919.88	1813.68	913.5	830.175	803.757	519.251	549.21	485.723
TRPS1	7227	0.964951	5.2106e-06	1743	1287.95	1141.63	2242.31	2462.23	2599.06	2894.43	3128.45	3127.53
WDYHV1	55093	-0.800933	5.33108e-06	201.999	235.003	228.702	106.686	122.006	122.469	140.583	125.955	145.057
TBCD	6904	-1.03938	5.38488e-06	828.558	620.309	499.582	303.865	361.599	360.148	283.434	299.569	259.345
COL6A3	1293	3.07689	5.39033e-06	2.41915	6.6432	1.87461	36.1971	168.864	31.7511	35.1458	32.9072	29.6708
WAC-AS1	220906	0.894964	5.39185e-06	439.075	708.331	702.04	1180.22	1070.65	1162.09	1117.86	1255.01	1161.56
SMC2	10592	-1.56275	5.40291e-06	2137.32	2544.35	2399.49	983.989	1047.66	986.099	475.036	610.485	471.437
DDX54	79039	-1.0561	5.5642e-06	2151.83	1599.35	1398.46	628.686	746.185	751.141	883.181	1025.8	850.564
KHK	3795	-1.77838	5.5753e-06	72.5745	64.7712	62.7993	16.1934	26.5232	25.4009	9.06989	20.4251	9.89028
CTDSPL	10217	-0.989478	5.5753e-06	587.853	489.936	428.347	235.281	192.735	216.815	286.835	288.222	281.324
TMEM184B	25829	0.653304	5.60048e-06	719.697	588.754	538.949	983.036	976.936	899.918	977.281	1051.9	931.884
SIGLEC5	8778	1.45293	5.72546e-06	55.6404	73.0752	75.9215	142.883	147.646	148.777	205.206	247.371	276.928
SLC12A2	6558	-1.25679	5.74504e-06	1023.3	630.274	523.015	241.949	244.013	302.996	329.917	359.71	300.005
TRIM28	10155	-0.880964	5.76246e-06	6644.19	5715.64	5500.09	3673.05	3692.02	3616.91	2821.87	2873.14	2561.58
PPP1R14B	26472	-1.26463	5.80542e-06	2521.96	1875.04	1860.55	1097.34	1108.67	904.453	632.625	667.221	671.44
PRICKLE1	144165	-1.01529	5.9887e-06	820.091	782.237	718.911	291.482	288.218	367.406	428.552	436.871	458.25
PGLS	25796	-1.19414	6.15682e-06	1677.68	1033.85	1036.66	456.274	412.877	483.524	642.829	650.201	564.845
NOD2	64127	1.05952	6.27537e-06	337.471	214.243	244.636	547.719	694.907	638.651	472.768	478.856	523.086
KIF20A	10112	-2.39168	6.29457e-06	1046.28	1316.18	1302.85	314.343	313.857	275.781	77.0941	105.53	68.133
ITGB3	3690	3.47877	6.3099e-06	1.20957	2.4912	3.74921	10.4781	22.9867	14.5148	164.392	178.153	200.003
ETFRF1	144363	1.27258	6.33686e-06	87.0893	156.115	203.395	374.354	363.367	313.883	349.191	376.73	443.964
TMED10	10972	-0.490294	6.41591e-06	4948.37	6120.88	5455.1	3785.45	3868.84	3861.84	4058.78	4031.7	3895.67
ST3GAL4	6484	-1.39905	6.44165e-06	726.954	562.181	509.893	282.909	284.682	245.844	158.723	211.06	134.068
BAZ1B	9031	-1.15913	6.68467e-06	6386.55	4356.28	4009.78	1657.45	1833.63	1873.32	2596.26	2578.11	2429.71
EIF4EBP1	1978	-0.929087	6.69126e-06	723.325	982.363	1090.08	572.485	487.142	540.676	462.564	432.332	414.293
NLRC4	58484	1.79826	6.84245e-06	118.538	121.238	89.0438	252.427	265.232	252.195	606.549	508.359	584.625
AMOTL1	154810	-1.94641	6.84245e-06	1554.3	975.72	906.372	355.303	405.804	384.642	170.06	148.65	153.849
FADS2	9415	-1.50398	6.87191e-06	2055.07	1118.55	939.177	549.624	541.956	585.128	342.388	413.042	346.16
RPL32P3	132241	0.638537	6.93704e-06	214.095	235.834	226.827	368.639	346.569	358.334	394.54	319.994	328.577
C1orf115	79762	1.07953	6.95993e-06	77.4128	59.7888	59.9874	149.551	143.225	179.621	128.112	115.742	123.079
ERVK13-1	100507321	0.826138	7.00354e-06	405.207	288.979	346.802	676.314	663.079	694.896	552.13	559.422	559.35
PIK3C3	5289	0.782196	7.05325e-06	381.016	530.626	556.758	893.496	916.817	880.867	833.296	769.347	793.42
SGSH	6448	2.96011	7.1572e-06	12.0957	14.9472	18.7461	45.7226	64.5397	54.4305	351.458	301.838	348.358
TSC22D3	1831	1.13817	7.28967e-06	183.855	275.693	286.815	540.098	520.738	393.714	600.88	697.859	600.01
SPDL1	54908	-1.28703	7.43539e-06	782.595	1155.09	1246.61	531.525	503.056	510.739	302.708	325.668	368.138
LPAR2	9170	0.903327	7.45436e-06	915.648	961.603	1028.22	1983.22	2272.15	2024.81	1598.57	1663.51	1420.9
NDUFA11	126328	-0.586166	7.45436e-06	1000.32	1032.19	926.992	604.872	598.539	622.322	733.527	683.108	694.517
RACK1	10399	-1.23152	7.4564e-06	19829.8	10117.6	9445.2	6269.71	5523.89	5353.24	5265.07	5153.95	5230.86
CENPK	64105	-1.8836	7.4564e-06	459.638	637.747	706.726	201.942	222.794	205.929	79.3615	83.97	101.101
LMNB1	4001	-1.60367	7.47286e-06	3080.79	5405.07	5679.12	1014.47	988.429	1102.22	1926.22	2001.66	1819.81
SRSF4	6429	0.465402	7.58022e-06	1368.03	1327.81	1346.9	1924.16	1854.85	2029.35	1791.3	1880.25	1692.34
GPR34	2857	3.62911	7.61296e-06	0	0.8304	0.937303	3.81022	17.6821	9.97892	112.24	128.225	178.025
CYP2S1	29785	-0.846178	7.67349e-06	834.606	551.386	565.194	375.307	373.092	352.891	361.662	352.901	335.171
DUS3L	56931	-0.955768	7.67349e-06	1093.46	762.307	753.591	503.901	513.665	464.474	377.534	415.311	383.523
SSSCA1	10534	-0.99035	7.7316e-06	331.423	213.413	265.257	126.69	111.397	124.283	149.653	138.437	154.948
HSPA4L	22824	-1.28852	7.7316e-06	576.967	756.494	710.475	200.989	204.228	213.186	346.923	369.922	297.807
ACAP2	23527	0.367218	7.7316e-06	2988.86	2686.34	2829.72	3692.1	3562.94	3696.74	3660.83	3543.76	3786.88
RRS1	23212	-0.927388	7.83996e-06	1170.87	1435.76	1396.58	809.671	798.347	803.757	580.473	602.542	573.636
SNU13	4809	-0.71534	7.92665e-06	1446.65	1779.55	1770.56	1165.93	1039.71	1094.05	910.39	898.706	951.665
NEURL1B	54492	-2.10478	7.97595e-06	614.464	429.317	382.419	136.215	137.92	153.313	38.547	53.3323	63.7374
UBL3	5412	0.852417	8.02822e-06	619.302	681.758	612.059	990.657	968.095	1041.44	1315.13	1244.8	1404.42
FUBP1	8880	-0.436634	8.03491e-06	2657.43	3066.67	2990	2181.35	2082.95	2244.35	2090.61	2075.42	2194.54
GIHCG	100506844	-2.59485	8.05815e-06	251.591	545.573	590.501	124.785	66.3079	90.7175	20.4073	30.6377	20.8795
TMEM41A	90407	0.546428	8.05994e-06	261.268	264.067	259.633	381.022	372.208	399.157	371.866	360.844	412.095
CEP152	22995	-1.30242	8.06796e-06	797.109	910.118	928.867	418.171	402.268	485.339	269.829	260.988	241.762
LPAR6	10161	3.15346	8.15068e-06	94.3468	122.069	177.15	431.507	448.241	421.836	3900.05	3814.96	4796.79
TYMSOS	494514	-2.83378	8.16853e-06	52.0117	17.4384	27.1818	1.90511	7.95695	3.6287	1.13374	2.26946	1.09892
GPR160	26996	-2.21522	8.1817e-06	2676.79	2906.4	2622.57	255.285	230.751	228.608	732.394	802.254	794.519
DESI1	27351	-0.713513	8.19915e-06	1361.98	1408.36	1351.59	987.799	871.728	901.732	753.935	694.455	793.42
DLEU1	10301	-0.853307	8.3454e-06	195.951	251.611	234.326	117.164	110.513	124.283	113.374	149.784	137.365
EDN1	1906	3.61021	8.48239e-06	0	0	0	5.71533	7.07284	6.35022	29.4771	29.503	23.0773
SLAMF1	6504	-1.59324	8.51043e-06	32.6585	44.0112	44.9905	11.4307	15.0298	16.3291	7.93615	11.3473	14.286
UNG	7374	-1.61735	8.69127e-06	638.655	1086.99	1125.7	379.117	399.615	376.478	201.805	191.769	210.993
DNM1L	10059	-0.441686	8.79906e-06	3891.2	3572.38	3413.66	2628.1	2471.07	2696.12	2692.62	2679.1	2831.92
NCR3LG1	374383	-0.84245	8.83108e-06	3317.86	2582.54	2413.55	1272.61	1377.44	1459.64	1717.61	1716.85	1662.67
GGA3	23163	0.483801	8.86622e-06	1058.38	1198.27	1306.6	1726.98	1656.81	1659.22	1667.73	1639.69	1637.39
PID1	55022	3.55276	8.86622e-06	0	0.8304	0.937303	108.591	73.3807	76.2027	12.4711	9.07784	4.39568
IL18R1	8809	1.62698	8.86756e-06	10.8862	14.1168	9.37303	44.7701	43.3211	39.9157	30.6109	29.503	37.3633
ABHD17B	51104	-0.610555	8.93478e-06	711.23	740.717	641.115	421.029	419.066	440.887	496.577	451.623	507.701
RPS24	6229	-1.06727	8.97064e-06	10868	15039.4	15057.8	8091	7036.59	7439.74	4946.49	5347.98	5660.54
PYGO1	26108	-0.780825	9.1876e-06	223.771	288.149	241.824	151.456	148.53	154.22	120.176	150.919	148.354
DAZAP1	26528	-0.884952	9.2092e-06	3417.05	3628.02	3740.77	2228.03	2153.68	2307.85	1663.19	1703.23	1525.3
RFLNB	359845	-0.843021	9.21771e-06	843.073	677.606	603.623	338.157	423.486	449.959	369.598	420.985	346.16
THOC6	79228	-0.57446	9.25875e-06	572.129	562.181	572.692	359.113	372.208	348.355	378.668	438.006	393.413
IARS	3376	-0.925137	9.27885e-06	3915.39	3540.83	3298.37	2125.15	2174.01	2228.93	1572.49	1581.81	1532.99
NAGA	4668	-0.709733	9.27885e-06	3735.17	2960.38	2710.68	2095.62	1940.61	2012.11	1836.65	1686.21	1876.96
PEX11B	8799	1.15478	9.29892e-06	235.867	282.336	300.874	548.671	455.314	477.174	724.458	772.751	745.068
COG2	22796	0.520113	9.29892e-06	630.188	724.939	659.861	1046.86	956.602	1010.59	922.861	958.847	897.818
ZNF772	400720	-0.596269	9.30544e-06	310.861	344.616	297.125	210.515	213.069	204.114	221.079	209.925	200.003
DESI2	51029	-0.637476	9.33473e-06	2593.33	2315.99	2301.08	1715.55	1611.72	1705.49	1446.65	1382.1	1374.75
CTPS1	1503	-1.22197	9.33962e-06	8814.17	10107.6	10002	5288.58	5027.02	4758.13	2987.4	3171.57	3009.94
ITGB1BP1	9270	-1.34393	9.33962e-06	2024.83	1795.32	1807.12	581.058	452.662	536.14	892.251	944.096	896.719
CHST3	9469	-1.45969	9.34144e-06	584.224	402.744	338.366	152.409	205.996	204.114	151.921	98.7215	110.991
SHISA3	152573	-1.71255	9.34144e-06	32.6585	44.0112	34.6802	16.1934	10.6093	11.7933	6.80242	7.94311	9.89028
CDCA2	157313	-2.03381	9.34276e-06	2133.69	1849.3	1603.72	575.343	585.278	633.208	204.073	222.407	212.092
NDUFB10	4716	-1.53653	9.34764e-06	1739.37	1302.9	1149.13	336.252	327.119	299.368	510.181	677.434	609.901
METTL2B	55798	-0.742177	9.3871e-06	701.553	664.32	589.563	312.438	373.976	371.035	408.145	439.141	423.084
AKAP1	8165	-1.18035	9.4603e-06	1672.84	2110.05	2066.75	1004.95	1015.84	1072.28	651.898	611.62	700.012
NKRF	55922	-0.884516	9.46685e-06	733.002	889.358	783.585	393.405	399.615	329.305	477.303	517.437	471.437
FAM122B	159090	-0.835471	9.55091e-06	1239.81	1592.71	1689.96	942.077	913.28	941.648	716.521	788.638	730.782
SLC2A14	144195	-2.0868	9.59131e-06	42.3351	38.1984	32.8056	6.66788	8.84105	2.72152	5.66868	15.8862	7.69244
SERTAD1	29950	1.2057	9.64833e-06	147.568	140.338	120.912	254.332	268.768	234.051	400.209	413.042	358.248
ROCK1P1	727758	1.54129	9.73031e-06	12.0957	19.0992	26.2445	68.5839	72.4966	67.1309	44.2157	54.4671	47.2536
SF3A3	10946	-0.863341	9.76583e-06	1647.44	2384.08	2556.96	1161.16	1044.13	1123.99	1253.91	1329.9	1278.04
PPHLN1	51535	-0.962753	9.78044e-06	1215.62	1426.63	1497.81	869.682	816.913	758.398	572.537	615.024	568.142
ANP32A	8125	-0.680983	9.83164e-06	3121.91	4081.42	4025.71	2158.49	2158.1	2233.46	2410.32	2653	2347.29
CHD2	1106	0.74281	9.87984e-06	3200.53	2423.11	2313.26	4118.85	4038.59	4187.52	4886.4	4679.63	4777.01
TRNH	4564	-2.59087	9.91374e-06	372.549	122.899	73.1096	6.66788	22.9867	40.8229	32.8784	14.7515	26.3741
NCAPD3	23310	-1.33994	9.92928e-06	2904.19	3114.83	3149.34	1506.94	1472.03	1511.35	891.117	870.338	773.64
KIF18B	146909	-2.1889	9.98705e-06	1720.01	1431.61	1473.44	474.372	411.993	439.98	117.909	179.287	126.376
DYRK1A	1859	0.531389	1.00506e-05	1455.12	1765.43	1710.58	2439.49	2497.6	2526.48	2259.54	2342.08	2222.02
NOV	4856	3.09372	1.00506e-05	3.62872	0.8304	0	10.4781	12.3775	13.6076	31.7446	38.5808	35.1654
CCDC18-AS1	100131564	1.17359	1.00596e-05	566.081	659.338	852.945	1358.34	1244.82	1257.34	1879.73	1720.25	2113.22
BOLA2B	654483	-2.91995	1.01112e-05	9.67659	42.3504	29.9937	0	2.65232	3.6287	1.13374	3.40419	3.29676
FGL2	10875	1.32149	1.0344e-05	456.01	496.579	380.545	897.306	719.661	961.605	1368.42	1479.69	1438.49
ATAD2	29028	-1.60294	1.0344e-05	4106.5	5598.56	5357.62	2144.2	2074.99	2102.83	1061.18	1007.64	1008.81
LRIG2	9860	0.915615	1.03857e-05	412.465	396.101	440.532	864.92	864.655	1009.69	665.503	689.916	659.352
DNASE1L1	1774	0.671655	1.05514e-05	314.489	244.968	253.072	402.931	410.225	421.836	425.151	476.587	453.854
PLPP7	84814	0.958244	1.06119e-05	90.7181	104.63	96.5422	207.657	193.619	240.401	172.328	181.557	151.651
SYK	6850	-0.602724	1.10778e-05	4070.22	3794.93	3528.94	2659.53	2567.44	2755.09	2273.14	2548.6	2158.28
FPR3	2359	3.27206	1.14311e-05	1.20957	3.3216	4.68651	20.0036	12.3775	18.1435	163.258	108.934	137.365
RAD54B	25788	-1.86238	1.14311e-05	441.495	709.162	672.983	240.044	200.692	205.929	86.164	86.2395	98.9028
SNORA73A	6080	-2.20357	1.1445e-05	35.0777	48.1632	58.1128	5.71533	4.42053	7.2574	17.006	14.7515	4.39568
SUZ12	23512	-0.615579	1.14741e-05	2501.4	2722.88	2725.68	1510.75	1571.05	1637.45	1816.25	1943.79	1873.66
LINC00861	100130231	3.57741	1.14887e-05	2.41915	0.8304	0.937303	8.57299	11.4934	15.422	289.103	309.781	261.543
A1BG-AS1	503538	1.16383	1.17808e-05	26.6106	29.8944	39.3667	64.7737	88.4105	72.574	65.7567	79.4311	69.232
PHB2	11331	-0.944262	1.18469e-05	899.923	1242.28	1372.21	591.536	528.695	489.874	640.561	658.144	709.902
SPSB2	84727	1.01428	1.18733e-05	59.2691	67.2624	78.7334	132.405	141.457	108.861	145.118	142.976	173.629
OTULIN	90268	-0.618358	1.19785e-05	2694.93	2306.85	2061.13	1368.82	1465.85	1563.06	1646.19	1552.31	1576.95
SYDE2	84144	-1.29424	1.21967e-05	99.1851	64.7712	71.235	21.9088	38.0165	29.0296	30.6109	36.3114	29.6708
XKR6	286046	0.755637	1.2392e-05	114.91	95.496	119.037	178.128	183.01	177.806	206.34	173.614	196.707
FAM219B	57184	1.06583	1.24176e-05	456.01	480.802	602.686	956.365	894.714	820.086	1309.47	1307.21	1261.56
ARMC9	80210	2.00292	1.2466e-05	166.921	102.97	111.539	349.588	303.248	295.739	800.418	871.473	811.003
NCOA3	8202	1.18584	1.2511e-05	1031.77	871.09	839.823	1597.43	1596.69	1697.32	2566.78	2606.48	2682.46
IQGAP3	128239	-2.32785	1.25619e-05	3568.24	2379.93	2421.99	743.945	731.155	682.196	185.933	258.719	165.937
CHST15	51363	2.92261	1.25907e-05	0	5.8128	4.68651	15.2409	37.1324	16.3291	78.2278	65.8144	64.8363
SMAGP	57228	1.97752	1.25907e-05	6.04787	4.9824	5.62382	29.5292	22.1026	25.4009	22.6747	18.1557	27.473
CMIP	80790	-0.848852	1.25907e-05	2567.93	1720.59	1742.45	1109.73	1191.77	1220.15	972.746	1115.44	1031.89
LOC105372824	105372824	1.25508	1.25907e-05	56.85	44.0112	52.4889	113.354	97.2516	90.7175	146.252	146.38	156.047
NUP133	55746	-0.689709	1.26549e-05	2127.64	2555.14	2340.44	1322.15	1287.26	1293.63	1646.19	1599.97	1529.7
ZNF83	55769	0.558122	1.26941e-05	500.764	494.088	575.504	835.39	737.344	797.407	704.05	755.73	804.409
ATP5F1D	513	-1.13149	1.27352e-05	1297.87	1018.9	1021.66	406.741	435.864	352.891	640.561	604.811	552.757
IPO5	3843	-0.834771	1.27352e-05	1738.16	2312.66	2030.2	1195.46	1286.37	1301.8	967.077	1077.99	940.675
IFFO1	25900	1.11319	1.27896e-05	393.112	500.731	643.927	1403.11	1328.81	1226.5	945.536	928.209	941.774
DGKQ	1609	1.00863	1.28109e-05	789.852	612.835	713.287	1649.82	1714.28	1710.93	1175.68	1243.66	1124.2
MKNK1-AS1	100507423	1.35008	1.28497e-05	65.317	34.8768	35.6175	102.876	87.5264	119.747	114.507	147.515	135.167
LINC00977	728724	-2.21307	1.2976e-05	52.0117	55.6368	77.7961	22.8613	14.1457	13.6076	3.40121	6.80838	6.59352
CHRNA5	1138	-1.9138	1.30294e-05	61.6883	98.8176	94.6676	25.719	34.4801	23.5865	9.06989	18.1557	10.9892
NACA	4666	-0.512684	1.30823e-05	8775.46	10191.5	10071.3	7435.64	6797	7039.68	6142.58	6571.22	6655.06
CDIPT	10423	-0.555138	1.30823e-05	979.755	887.698	857.632	608.682	648.933	667.681	558.932	643.392	569.241
FARSA	2193	-0.950777	1.31733e-05	2997.33	2575.07	2439.8	1614.58	1655.93	1517.7	1091.79	1183.52	1134.09
TCOF1	6949	-1.18786	1.33738e-05	2208.68	1517.97	1406.89	896.354	952.181	730.276	690.445	608.215	530.778
NAGPA-AS1	100507589	3.51173	1.34967e-05	0	0	0	13.3358	16.798	11.7933	9.06989	11.3473	3.29676
SPAG5	10615	-1.85635	1.35879e-05	1906.29	2306.02	2450.11	865.872	778.012	760.213	298.173	360.844	305.5
KIF21A	55605	-0.64821	1.36388e-05	362.872	347.938	311.184	191.463	241.361	215.908	213.142	209.925	226.378
NRF1	4899	-0.789504	1.36996e-05	532.213	498.24	413.35	277.193	219.258	312.068	292.504	267.796	291.214
TAOK3	51347	0.981069	1.37665e-05	1896.61	1816.08	1622.47	2803.37	2921.08	2979.16	4191.42	4181.48	4240.73
RRNAD1	51093	0.919649	1.38471e-05	299.974	474.989	476.15	753.471	701.095	729.369	866.175	886.224	854.96
TM9SF2	9375	0.623847	1.3998e-05	2797.75	2760.25	2829.72	3983.58	3835.25	3862.75	4616.57	4833.95	4800.08
BOP1	23246	-1.12618	1.40934e-05	4025.46	2454.66	2242.03	1415.5	1589.62	1389.79	1194.96	1217.57	1036.28
ND5	4540	-1.27487	1.42411e-05	85450.4	61962	43215.3	24252	29072.9	33175.4	20922	27327.7	18634.4
SENP2	59343	0.731983	1.42538e-05	411.255	522.322	502.394	837.296	892.946	862.723	721.056	674.03	809.904
PPRC1	23082	-0.71592	1.43066e-05	1802.27	1639.21	1497.81	1015.42	1088.33	1131.25	843.5	1042.82	861.553
BRCC3	79184	-0.482962	1.43066e-05	728.164	792.202	707.664	500.091	534.884	566.077	527.187	511.763	545.064
YPEL3	83719	2.21997	1.43681e-05	38.7064	29.8944	29.9937	339.109	239.592	235.865	88.4314	98.7215	83.5179
TEX15	56154	-2.27288	1.43739e-05	360.453	413.539	285.877	106.686	105.208	73.4812	28.3434	29.503	24.1762
BBS10	79738	1.52546	1.43744e-05	146.358	182.688	221.203	398.168	393.427	358.334	716.521	679.704	782.431
CD59	966	1.49406	1.44099e-05	156.035	226.699	270.88	400.073	570.248	443.609	744.865	858.991	839.575
DCXR	51181	-1.24583	1.44605e-05	597.53	606.192	553.946	185.748	179.473	172.363	294.771	321.129	294.511
RAD21	5885	-0.909396	1.44891e-05	5659.6	8137.92	7753.37	3362.52	3301.25	3237.71	4064.44	4529.84	4239.63
FN3KRP	79672	-0.581761	1.45723e-05	753.565	721.618	686.106	421.982	477.417	445.423	535.124	499.281	503.305
KCNN4	3783	0.770052	1.46056e-05	733.002	616.987	629.867	1049.72	933.615	1033.27	1255.05	1184.66	1332.99
AGPAT5	55326	-1.19651	1.47574e-05	1456.33	1757.96	1887.73	542.956	531.347	592.385	886.582	910.054	894.521
LOC105378951	105378951	-1.04807	1.48404e-05	615.673	402.744	455.529	303.865	249.318	244.03	208.607	209.925	185.717
C2CD4C	126567	2.45524	1.49454e-05	2.41915	4.9824	2.81191	24.7664	40.6688	29.0296	13.6048	23.8293	15.3849
ALDH5A1	7915	-1.41709	1.5038e-05	356.824	368.698	360.862	161.934	152.066	187.785	95.2339	111.204	73.6276
CPD	1362	-0.721802	1.51543e-05	3846.45	3200.36	2601.01	1981.31	2089.14	2030.26	1894.47	1879.11	1765.96
CASC3	22794	-0.479996	1.51543e-05	2271.58	2028.67	2162.36	1608.86	1451.7	1446.04	1468.19	1646.49	1631.9
SLAIN1	122060	-2.04759	1.52333e-05	498.345	554.707	589.563	71.4416	45.9735	64.4094	181.398	182.692	158.244
BAG5	9529	-0.672888	1.54202e-05	1445.44	1194.95	1050.72	803.004	703.748	713.04	811.755	810.197	769.244
ADM	133	3.39599	1.57561e-05	0	0.8304	5.62382	7.62044	34.4801	20.865	164.392	138.437	171.432
SLC17A9	63910	-0.728666	1.5842e-05	920.486	927.557	1169.75	578.201	583.509	529.79	657.567	704.668	573.636
CCDC167	154467	-1.27459	1.5842e-05	183.855	387.797	339.304	160.029	101.672	116.118	116.775	115.742	124.178
EEF2	1938	-1.45017	1.60193e-05	45530.8	21738.2	17689.7	8058.61	8782.7	8856.75	11390.6	12171.1	10449.6
TUBG2	27175	1.1797	1.60193e-05	147.568	162.758	201.52	465.799	533.999	418.208	345.79	283.683	321.984
ADNP2	22850	-0.584036	1.60341e-05	1773.24	1588.56	1471.57	975.416	981.357	1066.84	1074.78	1177.85	1156.06
METAP1D	254042	-0.996816	1.60347e-05	201.999	277.354	294.313	138.12	147.646	149.684	111.106	103.26	115.387
TMEM150A	129303	1.09291	1.60617e-05	26.6106	44.8416	47.8024	78.1095	90.1787	91.6247	96.3676	88.509	80.2212
FGD3	89846	1.19539	1.60822e-05	561.242	435.13	406.789	832.533	829.29	881.774	1352.55	1365.08	1308.81
FYCO1	79443	1.00997	1.61331e-05	961.612	621.97	543.636	1293.57	1283.72	1348.06	1638.25	1502.38	1607.72
TRHDE-AS1	283392	-1.25325	1.61395e-05	189.903	202.618	196.834	60.0109	54.8145	69.8525	83.8965	105.53	109.892
TGM2	7052	2.14206	1.61396e-05	22.9819	31.5552	73.1096	121.927	449.125	215	157.589	179.287	191.212
VDAC3	7419	-0.652184	1.61396e-05	3156.99	4266.6	4310.65	2679.54	2399.46	2541	2357.04	2412.44	2495.65
VPS33B	26276	0.566203	1.61396e-05	393.112	408.557	406.789	636.306	640.092	614.157	620.154	536.727	538.471
GDE1	51573	-0.857784	1.6561e-05	1534.95	1046.3	986.98	638.212	699.327	715.761	631.491	576.443	640.67
TRIM67	440730	2.57393	1.66276e-05	6.04787	4.9824	6.56112	18.0985	25.639	23.5865	72.5591	83.97	61.5395
MANF	7873	-1.7413	1.68902e-05	927.743	1471.47	1591.54	293.387	226.331	192.321	460.297	525.38	523.086
FAM161A	84140	-1.29237	1.69108e-05	94.3468	95.496	109.664	44.7701	47.7417	52.6161	37.4133	26.0988	27.473
RRP1	8568	-0.598641	1.69501e-05	988.222	873.581	888.563	642.974	665.731	622.322	608.816	553.748	524.185
POU4F2	5458	-3.03895	1.69559e-05	14.5149	15.7776	14.0595	2.85766	1.76821	0	0	1.13473	0
PLK4	10733	-1.96465	1.724e-05	920.486	1360.2	1386.27	433.412	368.672	423.651	172.328	155.458	130.771
ARSJ	79642	2.11487	1.7554e-05	12.0957	5.8128	7.49842	34.292	37.1324	23.5865	64.623	29.503	61.5395
GALNT2	2590	0.882655	1.75772e-05	1490.2	1542.88	1455.63	3212.01	3394.96	3102.54	2394.45	2277.4	2315.42
NUP93	9688	-0.529772	1.7653e-05	1326.9	1528.77	1490.31	975.416	941.572	941.648	1073.65	1107.5	975.841
TTI1	9675	-0.955051	1.76721e-05	795.9	739.056	771.4	304.817	328.887	330.212	450.093	466.374	474.733
TMSB15A	11013	-2.83	1.76721e-05	10.8862	24.912	38.4294	4.76277	1.76821	3.6287	1.13374	2.26946	0
NOP16	51491	-1.07559	1.77113e-05	794.69	901.814	1058.21	559.15	484.49	491.689	338.987	331.341	364.841
TRIM59	286827	-1.23922	1.77158e-05	1844.6	1400.05	1081.65	687.744	704.632	746.605	453.495	558.287	420.886
H2AFX	3014	-1.41242	1.78389e-05	2658.64	3213.65	3127.78	1331.67	1449.05	1447.85	758.47	855.587	667.044
PIK3IP1	113791	2.35219	1.80833e-05	26.6106	22.4208	21.558	243.854	213.953	230.422	78.2278	47.6587	78.0233
SIGLEC10	89790	-1.17665	1.81642e-05	181.436	202.618	244.636	64.7737	85.7582	70.7596	91.8326	120.281	113.189
SRI	6717	-0.994299	1.82653e-05	532.213	558.859	620.494	209.562	253.738	234.051	349.191	314.32	338.467
PTPRB	5787	0.803257	1.8266e-05	605.997	485.784	463.965	824.912	755.026	845.487	1031.7	990.62	1014.3
GRHL3	57822	1.99805	1.82683e-05	9.67659	6.6432	7.49842	39.0547	45.0894	46.2659	15.8723	30.6377	34.0665
IQCG	84223	1.11295	1.8364e-05	77.4128	101.309	103.103	230.518	249.318	246.752	185.933	186.096	145.057
-	105369195	1.1724	1.85042e-05	222.562	313.061	426.473	850.631	839.9	858.188	597.479	580.982	707.704
ZC3H7B	23264	-0.461862	1.85346e-05	2996.12	2774.37	2739.74	1905.11	2037.86	1969.48	2262.94	2152.58	2014.32
DENND4A	10260	-0.589333	1.85906e-05	2529.22	2160.7	1977.71	1535.52	1492.37	1622.03	1397.9	1420.68	1365.96
IGSF6	10261	1.59572	1.86606e-05	162.083	140.338	137.783	297.197	319.162	298.461	594.078	644.527	663.748
DARS	1615	-0.608896	1.87045e-05	1254.33	1576.93	1594.35	994.467	1041.48	1013.31	879.779	919.132	940.675
PPP2R5C	5527	0.709635	1.87738e-05	1364.4	1498.87	1510.93	2203.26	2116.55	2078.34	2556.58	2541.8	2882.47
HK3	3101	0.86247	1.92756e-05	628.979	665.15	797.645	1496.46	1439.32	1440.59	1071.38	1071.19	1150.57
MRPL4	51073	-1.02376	1.97082e-05	853.959	936.691	1038.53	592.489	552.566	471.731	399.075	389.213	337.368
CPEB2	132864	1.05863	1.99438e-05	1271.26	1548.7	1614.97	3847.37	3666.38	3741.19	2329.83	2584.92	2598.95
CCDC144NL	339184	1.09175	1.99701e-05	1311.18	974.89	1009.47	1749.84	1893.75	2134.58	2827.54	2640.52	3042.91
LFNG	3955	1.53335	2.00309e-05	84.6702	102.97	113.414	413.409	410.225	385.549	232.416	194.039	197.806
BUD23	114049	-0.571953	2.02701e-05	1233.77	1003.12	956.049	691.555	715.241	677.66	726.725	740.979	729.683
WEE1	7465	-1.89552	2.044e-05	902.342	1156.75	1297.23	404.836	395.195	379.199	130.38	177.018	147.255
CTIF	9811	1.02035	2.05118e-05	156.035	192.653	175.276	385.785	434.096	445.423	319.714	281.413	290.115
CXorf21	80231	-0.792372	2.0587e-05	2788.07	3651.27	3275.87	2102.29	1888.45	2186.29	1648.45	1539.83	1781.35
LGSN	51557	2.23355	2.06308e-05	0	6.6432	7.49842	32.3869	38.0165	26.3081	18.1398	21.5599	31.8687
HSPBP1	23640	-0.856043	2.06982e-05	482.62	357.072	323.369	238.139	217.49	198.671	183.665	230.35	203.3
CALHM2	51063	1.65928	2.08289e-05	217.723	189.331	200.583	490.566	403.152	392.807	918.326	986.081	907.708
YWHAQ	10971	-1.17254	2.12074e-05	7425.58	5890.86	5398.86	2048.95	2212.91	2026.63	3110.97	3420.08	3434.12
IDUA	3425	1.34053	2.14615e-05	245.544	173.554	216.517	690.602	760.33	641.373	459.163	373.326	396.71
NDC80	10403	-1.89024	2.14796e-05	786.223	1257.23	1201.62	389.595	354.526	391.9	129.246	177.018	143.959
ACER3	55331	0.589496	2.15008e-05	529.794	641.899	648.613	857.299	851.393	874.517	948.937	998.563	972.544
C7orf26	79034	-0.652736	2.15338e-05	470.524	523.982	557.695	321.963	341.265	381.013	329.917	304.108	289.016
RBM38	55544	-0.949691	2.15699e-05	757.194	612.835	676.733	283.861	304.132	290.296	451.227	363.114	404.403
ACVR1B	91	0.565211	2.17802e-05	382.225	339.634	399.291	614.398	554.334	547.934	540.792	503.82	559.35
LRG1	116844	-0.868077	2.20257e-05	1278.52	922.574	975.732	696.317	564.943	630.487	503.379	578.712	473.635
SENP7	57337	0.586594	2.2045e-05	336.262	386.136	367.423	515.332	533.115	518.904	599.747	514.033	607.703
CDC25B	994	-0.889385	2.21055e-05	428.189	413.539	453.654	188.606	231.636	199.578	235.817	313.186	218.685
MNT	4335	0.82071	2.21055e-05	273.364	305.587	345.865	662.025	610.917	559.727	459.163	523.111	476.931
RCBTB2	1102	1.98971	2.22268e-05	316.908	376.171	398.354	889.686	805.42	836.415	2520.3	2233.15	2504.44
RPL34	6164	-0.69108	2.22765e-05	7629.99	7189.6	6621.11	4404.61	3668.15	3930.79	4460.12	4807.85	5177.01
SRGN	5552	-1.31871	2.23595e-05	60498.1	42281.5	38359.1	21966.9	21906.4	24782.2	12810.1	14093.4	14127.7
PILRA	29992	1.28177	2.23636e-05	52.0117	27.4032	31.8683	75.2518	90.1787	74.3883	113.374	103.26	93.4082
LYRM7	90624	-0.748331	2.24174e-05	506.812	687.571	727.347	384.832	374.861	379.199	417.215	332.476	390.117
CCDC28A	25901	1.53578	2.25225e-05	65.317	161.928	155.592	336.252	315.625	267.617	458.029	448.219	520.888
CHDH	55349	-2.33581	2.25225e-05	26.6106	23.2512	13.1222	0.952555	4.42053	3.6287	3.40121	4.53892	3.29676
ECH1	1891	-0.613894	2.25545e-05	2105.87	2350.03	2079.87	1690.78	1460.54	1401.59	1260.71	1326.5	1374.75
ZC3H12A	80149	1.28262	2.31416e-05	244.334	287.318	293.376	513.427	520.738	482.617	879.779	856.721	883.532
PITRM1-AS1	100507034	0.969683	2.31551e-05	47.1734	36.5376	46.8651	80.0146	87.5264	83.4601	77.0941	89.6437	96.705
GADD45G	10912	2.4079	2.33337e-05	3.62872	5.8128	4.68651	21.9088	16.798	17.2363	41.9482	47.6587	50.5503
KIF2C	11004	-2.12779	2.33354e-05	2754.2	2901.42	2930.95	899.212	849.625	850.93	277.765	291.626	223.081
TRIM4	89122	0.617842	2.33769e-05	365.291	464.194	462.09	662.978	688.718	718.483	676.841	637.718	598.911
PDK4	5166	3.14383	2.4106e-05	20.5628	31.5552	34.6802	91.4452	78.6853	91.6247	1261.85	860.126	1157.16
USP31	57478	-0.919336	2.41327e-05	1284.57	959.942	872.629	461.989	437.632	539.769	604.281	630.91	587.922
DANCR	57291	-1.43483	2.42167e-05	143.939	211.752	277.442	113.354	82.2218	75.2955	48.7507	64.6796	64.8363
CARF	79800	1.10733	2.43422e-05	210.466	221.717	236.2	664.883	560.523	541.583	404.744	351.766	408.798
HIC1	3090	2.31378	2.44364e-05	10.8862	4.9824	4.68651	23.8139	45.9735	15.422	54.4193	53.3323	54.946
ARHGEF28	64283	-1.58387	2.4979e-05	91.9276	47.3328	55.3009	22.8613	20.3344	11.7933	27.2097	18.1557	21.9784
FAM49A	81553	1.44957	2.4979e-05	76.2032	102.139	95.6049	176.223	192.735	180.528	345.79	337.015	335.171
CENPX	201254	-1.07208	2.4979e-05	616.883	820.435	982.293	480.088	441.168	396.435	316.312	297.299	331.874
RPS5	6193	-1.26031	2.50388e-05	8631.52	7811.57	6682.97	3971.2	3791.04	4111.32	2205.12	2402.22	2303.34
SATB1-AS1	101927777	-0.7206	2.51577e-05	321.747	298.114	283.065	178.128	156.487	160.57	185.933	203.117	207.696
OSR2	116039	-1.57805	2.5233e-05	55.6404	123.73	104.041	27.6241	38.0165	34.4726	36.2796	17.021	26.3741
SRSF7	6432	-0.703145	2.56705e-05	2258.28	3108.19	3331.17	1893.68	1745.22	1722.73	1696.07	1865.5	1716.51
CENPE	1062	-2.13159	2.58251e-05	2928.38	3249.36	2792.22	826.817	927.426	956.162	250.556	298.434	265.939
LINC00921	283876	1.72667	2.58383e-05	44.7542	46.5024	39.3667	212.42	219.258	206.836	112.24	88.509	92.3093
CNPY2	10330	-0.691118	2.59497e-05	1568.82	1209.89	1270.05	950.65	881.453	871.795	764.138	772.751	747.266
CSPG5	10675	-1.6083	2.63397e-05	45.9638	32.3856	45.9278	20.0036	10.6093	10.8861	11.3374	14.7515	8.79136
CKAP2L	150468	-2.05018	2.6516e-05	714.858	1004.78	959.798	294.339	304.132	245.844	107.705	112.338	69.232
ND4L	4539	-1.42015	2.67298e-05	20923.2	31757.8	27137.7	12428.9	11687.9	12915.4	6192.47	7781.98	6302.31
TSPEAR-AS1	54082	1.76362	2.68983e-05	43.5447	44.0112	50.6143	240.044	270.536	189.6	113.374	93.0479	110.991
HAT1	8520	-0.969703	2.74897e-05	1008.78	1806.12	1846.49	775.379	848.741	803.757	752.801	748.922	774.739
RSL24D1	51187	0.628004	2.75873e-05	753.565	1036.34	987.917	1455.5	1438.44	1320.85	1419.44	1478.55	1513.21
RPA1	6117	-0.977503	2.76016e-05	1201.11	1297.92	1209.12	752.518	763.867	701.246	480.704	515.168	503.305
NDC1	55706	-1.59584	2.76016e-05	2841.29	3480.21	3201.83	1396.45	1321.74	1358.04	630.357	610.485	626.384
CEL	1056	2.56798	2.76247e-05	1.20957	4.152	1.87461	21.9088	20.3344	35.3798	9.06989	17.021	20.8795
CCDC146	57639	1.36812	2.76247e-05	18.1436	24.0816	19.6834	66.6788	61.8874	67.1309	39.6808	47.6587	49.4514
BASP1	10409	-1.02136	2.77505e-05	4018.21	2211.36	2316.07	1352.63	1398.65	1224.69	1438.71	1568.2	1314.31
ITGB5	3693	1.48535	2.77671e-05	200.789	156.946	122.787	312.438	360.715	312.975	596.345	655.874	580.23
BAIAP3	8938	2.23659	2.77671e-05	18.1436	20.76	17.8088	173.365	169.748	144.241	39.6808	62.4102	56.0449
LAMP5	24141	-1.76693	2.77895e-05	370.13	555.538	687.043	101.923	75.1489	95.2534	171.194	225.811	206.597
LYPLAL1-DT	643723	1.9105	2.78093e-05	6.04787	5.8128	8.43572	26.6715	15.9139	29.0296	32.8784	36.3114	30.7698
RPS25	6230	-0.92389	2.78649e-05	13821.8	15363.2	14208.6	9645.57	8299.98	8600.02	5941.91	6130.95	6640.77
NUFIP1	26747	-0.695126	2.81519e-05	272.154	298.944	313.996	197.179	155.602	175.992	207.474	167.94	186.816
COX7C	1350	1.06595	2.82736e-05	631.398	1049.63	1128.51	2552.85	1981.28	1993.97	1698.34	1690.75	2050.58
CNTNAP3	79937	-0.668684	2.84581e-05	186.274	214.243	225.89	127.642	135.268	132.448	131.513	120.281	139.563
ARLNC1	100996425	-2.0702	2.85587e-05	35.0777	39.0288	52.4889	14.2883	14.1457	4.53587	3.40121	10.2126	5.4946
TMEM86A	144110	3.02813	2.85833e-05	68.9457	105.461	89.0438	207.657	270.536	251.287	2791.26	2487.33	2608.84
MECR	51102	-0.844984	2.86086e-05	370.13	307.248	330.868	193.369	196.271	224.979	172.328	184.961	138.464
TSPAN31	6302	0.961346	2.86175e-05	181.436	281.506	239.949	515.332	474.764	360.148	549.862	472.048	406.6
ASNSD1	54529	-0.600413	2.87341e-05	674.942	852.821	876.378	508.664	513.665	541.583	494.309	548.075	560.449
CCR2	729230	-1.28995	2.87341e-05	3281.58	4316.42	4242.23	1930.83	1816.84	2206.25	1126.93	1206.22	1111.01
GANAB	23193	-0.57557	2.87807e-05	7968.68	7325.79	6454.27	4382.7	4691.06	4621.15	5174.37	5458.05	4786.9
RNF41	10193	-0.6269	2.89238e-05	1064.43	1163.39	1118.2	669.646	625.946	664.959	834.43	784.099	745.068
TMX4	56255	-0.821756	2.9067e-05	1087.41	916.762	775.149	520.095	623.294	526.161	434.221	557.153	457.151
NACC2	138151	-1.31019	2.90986e-05	2877.58	1570.29	1362.84	858.252	856.698	916.247	599.747	742.114	565.944
EIF2AK1	27102	-0.509615	2.95503e-05	1676.47	2065.2	2013.33	1320.24	1298.75	1289.1	1355.95	1363.95	1449.48
NFIL3	4783	0.907666	2.96499e-05	153.616	225.038	220.266	380.069	311.205	327.49	409.279	413.042	438.469
TOP2B	7155	-0.588646	2.96947e-05	5975.3	6127.52	5167.35	3953.1	4058.93	4323.6	3549.73	3603.9	3413.25
SERBP1	26135	-1.1283	2.97586e-05	19558.8	16882	15237.7	5948.7	5821.83	6112.54	9051.75	10011.7	9411.15
NDUFA2	4695	-0.838886	2.99246e-05	576.967	734.904	681.419	334.347	320.93	304.811	385.47	435.736	434.073
GRPEL1	80273	-0.764734	3.04104e-05	739.05	920.914	1041.34	572.485	544.609	589.664	478.437	531.054	445.063
SLC5A6	8884	-1.27369	3.06474e-05	943.468	1043.81	950.425	519.142	486.258	496.225	286.835	317.725	252.752
C8orf58	541565	0.930528	3.09704e-05	91.9276	105.461	106.853	223.85	236.94	202.3	165.526	190.635	153.849
ANKRD27	84079	-0.54199	3.10889e-05	786.223	711.653	703.914	451.511	513.665	501.668	470.501	560.557	518.69
CXCL8	3576	2.19648	3.13129e-05	94.3468	183.518	145.282	1288.81	1386.28	863.631	362.796	402.829	339.566
KLHL5	51088	0.815401	3.13674e-05	858.798	717.466	674.858	1450.74	1548.07	1505	1081.58	1223.24	1164.86
RBFA	79863	-1.08543	3.13931e-05	590.272	539.76	553.009	320.058	316.51	314.79	188.2	198.578	217.586
RNF149	284996	1.16156	3.15177e-05	316.908	341.294	324.307	555.339	612.685	544.305	998.822	893.033	892.323
LTBP4	8425	0.56291	3.20891e-05	418.513	387.797	418.037	627.734	528.695	568.799	660.968	601.407	638.473
TSC22D4	81628	0.92384	3.21424e-05	1652.28	1362.69	1442.51	2547.13	2319.89	2225.3	3447.69	3296.39	3259.4
CTSZ	1522	1.58877	3.25382e-05	2890.88	3599.78	3325.55	6131.59	7196.61	6429.15	14480.1	14617.6	13825.5
CLGN	1047	-1.21014	3.26031e-05	203.208	220.056	177.15	106.686	99.9039	96.1605	48.7507	86.2395	67.0341
LARP4	113251	-0.517969	3.29344e-05	1266.42	1338.6	1199.75	883.018	811.608	801.035	901.32	948.635	962.654
METTL2A	339175	-1.20616	3.30223e-05	585.434	386.136	347.739	133.358	181.242	141.519	224.48	217.868	217.586
LPIN3	64900	0.843237	3.33177e-05	349.567	351.259	375.858	746.803	759.446	714.854	626.956	512.898	531.877
DNAJB5	25822	1.53288	3.33325e-05	53.2213	48.9936	45.9278	106.686	118.47	88.9031	187.066	226.946	176.926
RTL5	340526	1.23398	3.33325e-05	284.25	269.05	257.758	499.139	513.665	438.166	814.023	831.757	823.091
NBPF11	200030	0.582506	3.39621e-05	643.494	806.318	694.541	1097.34	1098.06	1129.43	1026.03	946.365	1148.37
ACKR2	1238	-1.36375	3.42243e-05	94.3468	82.2096	73.1096	32.3869	39.7847	44.4516	22.6747	24.9641	20.8795
FXN	2395	-1.2098	3.42243e-05	355.615	307.248	358.05	157.172	180.357	197.764	116.775	99.8563	106.595
SERPINB8	5271	-1.29168	3.43494e-05	1329.32	2011.23	1934.59	905.879	848.741	879.053	496.577	526.515	521.987
HSPA4	3308	-0.468742	3.43861e-05	4979.82	4442.64	3948.86	3152.96	3235.82	3309.37	3140.45	3261.22	3192.36
DENND5A	23258	-0.826673	3.45568e-05	834.606	743.208	787.334	329.584	409.341	402.786	509.048	512.898	484.624
NDUFB8	4714	-0.726818	3.47169e-05	1815.57	2494.52	2407.93	1388.82	1211.22	1162.09	1387.69	1488.77	1442.88
LOC100147773	100147773	1.66708	3.52524e-05	14.5149	22.4208	16.8714	81.9197	67.192	86.1816	37.4133	43.1198	52.7482
SNHG3	8420	-1.48512	3.53267e-05	296.346	636.917	896.061	235.281	190.967	150.591	197.27	242.832	230.773
POLE4	56655	-0.912957	3.56241e-05	478.991	739.886	753.591	342.92	301.48	324.769	422.884	357.44	327.478
MYOT	9499	1.2807	3.57921e-05	21.7723	24.0816	22.4953	46.6752	53.0463	76.2027	48.7507	53.3323	64.8363
CHRM3	1131	2.60911	3.58155e-05	3.62872	3.3216	8.43572	21.9088	22.1026	19.0507	66.8904	91.9132	50.5503
ATAD3A	55210	-1.35308	3.59742e-05	1822.83	1144.29	1024.47	635.354	654.238	563.356	426.285	424.389	309.895
PSMA3-AS1	379025	0.883163	3.60931e-05	446.333	703.349	765.776	1282.14	1127.23	1223.78	1043.04	1197.14	1269.25
CXCR4	7852	-2.11098	3.61494e-05	574.548	1317.84	1315.97	364.828	302.364	285.76	117.909	100.991	105.496
LRRC25	126364	1.06673	3.63843e-05	45.9638	45.672	39.3667	103.828	85.7582	96.1605	116.775	71.488	83.5179
APOE	348	2.72838	3.64803e-05	37.4968	53.976	95.6049	94.3029	431.443	161.477	967.077	1058.7	1120.9
UTY	7404	0.677048	3.66181e-05	498.345	488.275	518.328	890.639	880.569	910.804	698.382	748.922	700.012
SCAMP1-AS1	728769	1.68422	3.66882e-05	41.1255	44.8416	82.4826	174.317	129.963	117.933	216.544	207.656	321.984
NCF1	653361	1.21098	3.68811e-05	425.77	457.55	517.391	882.066	819.565	783.799	1353.68	1320.83	1495.63
MSH3	4437	-0.782405	3.70156e-05	433.028	358.733	415.225	201.942	197.155	219.536	284.568	238.293	253.851
PLAC9	219348	1.84736	3.71683e-05	3.62872	13.2864	14.9968	55.2482	50.394	54.4305	30.6109	39.7156	29.6708
NT5DC1	221294	-0.633693	3.72985e-05	335.052	416.03	418.974	239.091	255.506	282.131	243.753	242.832	241.762
GINS1	9837	-1.74119	3.76495e-05	561.242	1038.83	988.854	310.533	326.235	342.912	112.24	167.94	169.234
CHML	1122	-1.21099	3.78742e-05	1013.62	1248.09	1344.09	641.069	580.857	674.938	404.744	358.575	375.831
REPS2	9185	1.18534	3.82672e-05	20.5628	24.0816	17.8088	48.5803	48.6258	47.1731	47.6169	45.3892	54.946
CCDC124	115098	-0.481147	3.85436e-05	605.997	631.934	669.234	469.609	450.894	446.33	460.297	489.069	414.293
PLEKHM3	389072	0.717317	3.85775e-05	152.406	139.507	118.1	239.091	244.013	199.578	213.142	215.599	239.565
MERTK	10461	2.62431	3.85878e-05	56.85	68.9232	72.1723	151.456	195.387	172.363	1033.97	1009.91	973.643
HIST1H2BG	8339	2.29177	3.86473e-05	7.25745	3.3216	2.81191	18.0985	15.9139	29.0296	22.6747	47.6587	25.2752
PRR19	284338	-2.61636	3.87588e-05	19.3532	13.2864	24.3699	2.85766	1.76821	1.81435	5.66868	1.13473	0
CDT1	81620	-2.18444	3.91972e-05	1894.19	1180.83	1089.15	417.219	404.036	372.849	106.571	141.841	101.101
BUB1B	701	-2.18212	3.93611e-05	1436.97	2169	2069.56	531.525	549.913	549.748	138.316	213.329	126.376
NIT2	56954	-0.68008	3.98642e-05	658.008	713.314	770.463	501.044	506.592	459.031	383.203	398.29	412.095
LOC284454	284454	1.12096	3.98916e-05	83.4606	97.1568	124.661	302.912	236.056	242.216	177.997	228.081	169.234
CD1E	913	2.83591	4.00034e-05	0	2.4912	0.937303	8.57299	14.1457	8.16457	22.6747	22.6946	19.7806
CKS1B	1163	-1.72575	4.00446e-05	668.895	1306.22	1374.09	461.989	435.864	378.292	180.264	190.635	225.279
OR2W3	343171	1.9687	4.03691e-05	50.8021	50.6544	51.5516	119.069	112.281	127.004	292.504	381.269	327.478
VMAC	400673	1.30425	4.06682e-05	70.1553	89.6832	74.9842	247.664	238.708	266.709	133.781	159.997	151.651
RPS19	6223	-0.89934	4.0716e-05	8991.98	12929.3	12379	6761.23	6814.68	7201.15	5024.72	5451.24	5153.93
G6PC3	92579	-0.508038	4.07176e-05	533.422	592.906	577.378	434.365	378.397	393.714	424.017	390.347	373.633
RPL15	6138	-0.737082	4.08029e-05	11884.1	14248	13977.1	9578.89	8257.54	8922.07	6800.15	7010.36	7291.33
BHLHE41	79365	2.73454	4.09888e-05	0	2.4912	4.68651	8.57299	28.2914	13.6076	39.6808	41.985	27.473
CRIP2	1397	1.94476	4.10112e-05	52.0117	56.4672	74.9842	412.456	417.298	328.397	119.042	162.266	153.849
IGF2BP3	10643	1.89146	4.13665e-05	19.3532	14.1168	27.1818	47.6277	75.1489	43.5444	126.978	89.6437	119.782
IL31RA	133396	-2.17593	4.18386e-05	37.4968	35.7072	44.9905	13.3358	6.18874	13.6076	3.40121	3.40419	3.29676
MAN2C1	4123	0.828859	4.23853e-05	1114.02	1123.53	1474.38	1971.79	1956.52	1937.73	2652.94	2175.28	2602.24
HEBP2	23593	-1.25212	4.23853e-05	1482.94	974.89	876.378	518.19	554.334	594.2	372.999	332.476	346.16
FRG1HP	100132352	0.518267	4.27842e-05	254.011	261.576	246.511	383.88	335.96	366.499	377.534	374.461	350.555
CADM4	199731	1.28486	4.28746e-05	13.3053	30.7248	24.3699	60.0109	61.8874	57.152	53.2856	49.9281	69.232
SNX1	6642	0.740705	4.37039e-05	1491.41	1927.36	2074.25	2832.9	2662.92	2846.72	3398.94	3287.31	3442.92
PSMD9	5715	-0.960131	4.39382e-05	411.255	367.037	385.231	147.646	171.516	161.477	232.416	238.293	231.872
RNF219	79596	-0.776096	4.40371e-05	471.734	510.696	460.216	221.945	284.682	243.123	274.364	331.341	320.885
WWC2	80014	0.911139	4.40808e-05	610.835	567.994	611.121	1325	1312.9	1362.58	889.983	907.784	1002.22
DDX12P	440081	-1.41607	4.42695e-05	388.273	315.552	373.046	150.504	173.285	182.342	90.6989	74.8922	100.002
PLEKHF2	79666	-0.711602	4.45209e-05	699.134	958.282	926.055	513.427	575.552	576.963	453.495	502.686	518.69
RASGEF1C	255426	2.41304	4.47148e-05	8.46702	4.9824	2.81191	21.9088	19.4503	19.0507	46.4832	66.9491	50.5503
C9orf40	55071	-1.20603	4.48189e-05	216.514	338.803	376.796	186.701	138.804	134.262	107.705	121.416	98.9028
CPED1	79974	3.30669	4.51585e-05	1.20957	1.6608	7.49842	13.3358	22.1026	15.422	343.522	314.32	270.334
PGR	5241	-1.99136	4.57742e-05	116.119	107.122	77.7961	15.2409	13.2616	7.2574	34.0121	28.3683	36.2644
HPRT1	3251	-1.03336	4.59159e-05	677.362	997.31	958.861	381.022	317.394	353.798	486.373	460.701	537.372
ILVBL	10994	-0.783509	4.60831e-05	824.93	596.227	556.758	333.394	403.152	346.541	396.808	396.021	404.403
MRPS25	64432	-0.476672	4.60831e-05	1609.94	1544.54	1769.63	1287.85	1115.74	1178.42	1194.96	1080.26	1208.81
RNASEL	6041	0.587549	4.65403e-05	1423.67	1273.83	1271.92	2122.29	2262.42	2117.35	1845.72	1763.37	1843.99
POGK	57645	-0.856744	4.65492e-05	2792.91	2850.76	2666.63	1785.09	1772.63	1758.11	1217.63	1317.42	1242.88
TSPAN15	23555	2.11298	4.66228e-05	246.753	163.589	166.84	476.277	490.678	401.879	1445.51	1634.01	1432.99
MRPL51	51258	-0.956356	4.66699e-05	517.698	729.091	786.397	442.938	359.831	329.305	309.51	357.44	271.433
ZNF511	118472	-1.04399	4.66699e-05	478.991	313.891	313.996	186.701	190.083	219.536	170.06	129.359	157.146
BRIP1	83990	-1.35078	4.68438e-05	801.948	760.646	672.983	218.135	175.053	210.465	308.376	347.227	432.974
NOL6	65083	-0.79492	4.6873e-05	2826.78	3184.58	2944.07	1514.56	1333.23	1548.55	1971.57	2014.15	1872.56
XPO4	64328	-0.61122	4.71079e-05	1709.13	1724.74	1735.88	1100.2	942.456	1041.44	1164.35	1177.85	1324.2
GPAA1	8733	-0.557835	4.72081e-05	2102.24	1847.64	1786.5	1297.38	1447.28	1407.94	1197.23	1189.2	1229.69
SPOCD1	90853	2.8808	4.7211e-05	6.04787	6.6432	13.1222	24.7664	32.7119	27.2152	199.538	219.003	191.212
LRRC1	55227	-0.70392	4.82355e-05	218.933	233.342	219.329	144.788	121.122	115.211	150.787	144.111	147.255
TOMM22	56993	-1.28696	4.82355e-05	2911.45	1553.68	1378.77	985.894	877.916	860.002	646.23	663.817	605.505
SLF2	55719	-0.647788	4.82573e-05	1986.12	1722.25	1834.3	1044	1052.97	1063.21	1317.4	1352.6	1219.8
TMEM161B	153396	0.439776	4.87251e-05	457.219	481.632	514.579	687.744	682.529	632.301	659.835	642.257	646.165
SLC25A10	1468	-1.82062	4.94494e-05	856.379	672.624	591.438	241.949	267	281.224	100.903	100.991	97.8039
USP35	57558	0.931155	4.94914e-05	133.053	121.238	127.473	271.478	290.871	283.039	219.945	177.018	226.378
LSM5	23658	-1.17212	4.98875e-05	649.541	1116.06	1127.58	578.201	457.082	432.722	326.516	364.248	349.457
OIP5	11339	-1.90173	5.01149e-05	251.591	336.312	343.99	114.307	114.934	92.5318	39.6808	56.7365	27.473
TEX10	54881	-0.504809	5.05924e-05	800.738	922.574	767.651	536.288	611.801	586.035	587.275	605.946	580.23
TOMM6	100188893	-0.932417	5.05924e-05	2582.44	3178.77	3632.05	1606.01	1319.08	1232.85	1823.05	1949.47	1803.33
HNRNPM	4670	-0.954894	5.0732e-05	9708.04	8989.08	7679.32	5038.06	5380.66	5493.85	3482.84	3884.18	3593.47
XK	7504	-0.607501	5.11776e-05	244.334	253.272	231.514	156.219	173.285	150.591	162.124	167.94	143.959
ABCC10	89845	0.827144	5.12007e-05	967.659	636.086	606.435	1180.22	1231.56	1354.41	1436.44	1321.96	1371.45
ATP6V0E2	155066	-0.71489	5.1205e-05	347.148	355.411	368.36	254.332	248.434	209.557	195.003	207.656	181.322
GSS	2937	-0.412419	5.23205e-05	1062.01	1088.65	1142.57	857.299	818.681	797.407	885.448	809.063	778.035
UPF2	26019	-0.52543	5.26315e-05	1799.85	1983.83	1789.31	1318.34	1345.61	1443.32	1267.52	1225.51	1126.39
RPL19	6143	-0.913717	5.30004e-05	13173.5	14833.4	14157	6083.97	5943.84	6004.59	8419.13	8913.31	8913.34
SP140	11262	1.61421	5.33477e-05	9.67659	7.4736	14.9968	24.7664	38.9006	34.4726	30.6109	36.3114	45.0557
ANKRD10	55608	0.989342	5.38164e-05	1040.23	1067.89	1169.75	1806.04	1732.85	1710.02	2596.26	2671.16	2686.86
COX7A2	1347	-1.00666	5.44453e-05	2734.85	4700.89	4657.46	2400.44	2147.49	2052.03	1612.17	1735	1914.32
CENPV	201161	-1.78384	5.49894e-05	156.035	230.021	238.075	73.3467	95.4833	61.6879	24.9422	31.7725	42.8579
NDUFAF2	91942	-1.04071	5.54459e-05	124.586	145.32	155.592	75.2518	93.7151	66.2238	52.1519	61.2754	57.1438
ANXA2P2	304	1.47976	5.55705e-05	55.6404	120.408	162.153	280.051	324.467	220.444	357.127	410.772	398.908
IFNGR1	3459	1.88333	5.62966e-05	541.889	866.107	893.249	1824.14	1647.97	1633.82	4375.09	4907.71	4608.87
TRAPPC4	51399	-1.03761	5.62966e-05	419.722	547.234	665.485	351.493	288.218	258.545	218.811	208.79	238.466
PLAGL2	5326	-0.642384	5.69654e-05	1440.6	1249.75	1184.75	921.12	816.029	946.183	770.941	751.192	736.276
TFE3	7030	1.45919	5.70039e-05	734.212	709.992	734.845	1432.64	1402.19	1273.67	2877.42	2860.66	2728.62
TSN	7247	-0.626324	5.70537e-05	1586.96	1946.46	1859.61	1263.09	1275.76	1257.34	1026.03	1042.82	1097.82
NWD1	284434	-2.88146	5.72671e-05	48.383	18.2688	13.1222	3.81022	3.53642	3.6287	0	0	1.09892
L3HYPDH	112849	1.03388	5.72929e-05	185.065	168.571	228.702	517.237	426.139	442.701	344.656	275.739	415.392
MRPL1	65008	-1.11853	5.74244e-05	460.848	563.011	560.507	198.131	191.851	163.291	295.905	271.201	312.093
GRASP	160622	2.42081	5.81948e-05	1.20957	4.9824	3.74921	10.4781	20.3344	19.0507	45.3495	28.3683	25.2752
LINC00893	100131434	1.27387	5.88209e-05	93.1372	58.9584	89.9811	149.551	138.804	189.6	251.689	208.79	267.038
CFAP58-DT	100505869	2.73378	5.90612e-05	0	4.152	0	19.0511	10.6093	9.07175	21.541	20.4251	21.9784
ZNF554	115196	0.758681	5.91624e-05	84.6702	104.63	101.229	166.697	167.096	193.228	145.118	157.728	162.64
EMILIN3	90187	-2.20301	5.91677e-05	37.4968	15.7776	16.8714	4.76277	5.30463	5.44305	2.26747	3.40419	3.29676
CD53	963	2.14092	5.93344e-05	382.225	690.062	836.074	1702.22	1499.44	1449.67	5167.57	4723.88	5563.83
DLEU2	8847	-1.16477	5.9477e-05	494.716	640.238	554.883	158.124	183.01	228.608	292.504	301.838	310.994
SLC22A4	6583	-1.37505	5.99697e-05	215.304	196.805	224.953	97.1606	99.0198	111.583	51.0181	47.6587	63.7374
ACVR2A	92	1.66242	6.03254e-05	156.035	86.3616	101.229	510.569	500.403	578.778	256.224	276.874	213.19
CBR3-AS1	100506428	1.35308	6.03254e-05	16.934	24.912	14.0595	50.4854	37.1324	60.7807	51.0181	55.6018	45.0557
KANSL1L	151050	0.603216	6.06111e-05	276.993	326.347	321.495	483.898	496.867	505.296	419.482	419.85	496.712
C18orf54	162681	-1.8607	6.06111e-05	713.649	556.368	499.582	206.704	220.142	213.186	68.0242	97.5868	70.3309
FAM198B	51313	2.94243	6.08393e-05	9.67659	7.4736	7.49842	20.0036	45.0894	16.3291	231.282	241.698	214.289
ALPK1	80216	0.741846	6.1234e-05	463.267	369.528	468.651	646.785	682.529	676.753	838.965	670.626	860.454
GRIN2D	2906	0.819736	6.16902e-05	1475.68	1058.76	952.3	2268.03	2314.59	2162.71	2020.32	1831.45	1800.03
HAUS1	115106	-1.08485	6.1773e-05	349.567	570.485	621.432	327.679	237.824	224.072	212.009	212.195	213.19
GGCT	79017	-1.49655	6.19387e-05	592.691	1214.04	1387.21	284.814	252.854	253.102	451.227	411.907	497.811
GTF2IP20	441124	1.11594	6.22048e-05	39.916	60.6192	70.2977	117.164	126.427	153.313	137.182	90.7784	136.266
LOC646471	646471	1.34592	6.24055e-05	90.7181	68.9232	74.9842	287.672	239.592	254.916	176.863	133.898	140.662
EPB41	2035	0.49525	6.28724e-05	726.954	794.693	801.394	1044	1228.02	1158.46	1048.71	1055.3	1027.49
PHLDA1	22822	1.89618	6.29313e-05	143.939	169.402	159.341	350.54	373.976	304.811	891.117	1018.99	1016.5
NCAPH	23397	-2.09006	6.30895e-05	863.636	1332.79	1278.48	335.299	375.745	364.684	103.17	127.09	90.1114
P2RY2	5029	-2.11097	6.34463e-05	8133.18	5292.97	4943.33	1724.12	1842.47	2032.98	583.874	570.769	484.624
RPL11	6135	-0.726809	6.43537e-05	17306.6	14047	11671.3	10216.1	8571.4	8477.55	7852.26	8222.26	8362.78
ADK	132	-1.07871	6.55429e-05	760.822	689.232	715.162	311.485	237.824	237.68	401.343	407.368	418.689
DNM2	1785	0.422187	6.55429e-05	3385.6	3322.43	3029.36	4121.7	4131.42	4155.77	4591.63	4652.39	4471.51
ANO9	338440	1.25257	6.55429e-05	130.634	113.765	110.602	264.81	365.135	419.115	226.747	279.144	184.619
RAD51AP1	10635	-1.46549	6.57932e-05	206.837	283.997	381.482	128.595	128.195	136.076	69.1579	70.3533	68.133
CYP7A1	1581	2.91933	6.63506e-05	0	0.8304	1.87461	8.57299	9.72516	6.35022	21.541	26.0988	20.8795
WDR34	89891	-0.81275	6.63506e-05	570.919	574.637	628.93	346.73	379.281	364.684	260.759	385.808	265.939
HMGB3	3149	-0.957482	6.76761e-05	1247.07	2269.48	2399.49	1009.71	975.168	1083.17	956.873	994.024	997.819
FOXRED2	80020	-0.981295	6.86071e-05	833.397	480.802	478.962	273.383	305.016	263.988	328.784	291.626	326.379
LOXHD1	125336	-1.82657	6.86649e-05	285.46	213.413	207.144	85.7299	70.7284	102.511	27.2097	31.7725	40.66
BRF2	55290	0.876471	6.86664e-05	210.466	321.365	350.551	627.734	527.811	456.309	557.798	535.593	575.834
FOXK2	3607	-0.520413	6.91972e-05	1497.45	1305.39	1200.68	958.27	984.893	972.492	880.913	910.054	858.256
UBE2C	11065	-2.09875	6.98641e-05	486.249	735.734	984.168	259.095	217.49	192.321	72.5591	81.7006	53.8471
NIN	51199	-1.30621	6.99256e-05	7042.14	4393.65	4234.73	1430.74	1523.31	1583.02	2478.35	2764.2	2469.27
SPACA6	147650	1.43429	7.0486e-05	55.6404	30.7248	54.3636	98.1131	111.397	91.6247	197.27	146.38	149.453
NNAT	4826	1.18755	7.05534e-05	82.2511	71.4144	43.1159	170.507	182.126	182.342	136.048	123.686	119.782
GAMT	2593	-1.83158	7.07261e-05	927.743	641.899	450.843	250.522	238.708	240.401	107.705	111.204	75.8255
PREP	5550	-0.632979	7.07261e-05	1045.07	1457.35	1377.83	862.062	762.099	846.394	837.831	795.446	886.828
HIST1H2BC	8347	1.86291	7.07261e-05	14.5149	14.9472	7.49842	38.1022	27.4073	37.1942	52.1519	77.1617	69.232
PBRM1	55193	-0.878124	7.07896e-05	2311.5	1721.42	1614.04	874.445	855.814	873.609	1147.34	1172.18	1160.46
STAT5A	6776	0.516942	7.16956e-05	486.249	410.218	411.476	567.723	601.191	645.001	631.491	645.662	652.758
LCOR	84458	0.622442	7.25177e-05	720.906	610.344	513.642	916.358	1016.72	1014.22	903.588	895.302	945.071
PSKH2	85481	2.81457	7.27703e-05	1.20957	0	1.87461	16.1934	17.6821	17.2363	5.66868	10.2126	10.9892
MORC4	79710	-1.05672	7.28166e-05	85.8798	84.7008	86.2318	35.2445	35.3642	29.9368	54.4193	44.2545	45.0557
SRC	6714	2.06918	7.34529e-05	459.638	340.464	321.495	823.007	843.436	842.766	2770.85	2918.53	2862.69
SAMD13	148418	-1.8758	7.43316e-05	21.7723	41.52	47.8024	7.62044	16.798	8.16457	6.80242	7.94311	6.59352
CASP2	835	-0.497649	7.48371e-05	1106.76	1263.04	1235.36	898.259	865.539	928.04	810.621	761.404	834.08
RRP7BP	91695	-0.745009	7.52661e-05	351.986	303.926	388.981	235.281	240.477	199.578	198.404	181.557	181.322
GAR1	54433	-0.912206	7.59313e-05	593.901	951.638	1039.47	489.613	434.096	409.136	443.291	417.581	525.284
THOC2	57187	-0.41055	7.59313e-05	2916.28	3495.98	3390.22	2448.07	2400.35	2460.26	2541.84	2415.84	2475.87
EVI2A	2123	1.8068	7.65716e-05	339.89	455.059	433.034	1023.04	817.797	759.305	2264.07	2242.23	2403.34
ANKRD6	22881	1.05396	7.71048e-05	73.784	71.4144	79.6707	136.215	141.457	110.675	188.2	183.826	192.311
TLR8	51311	2.52421	7.74666e-05	18.1436	8.304	14.9968	42.865	38.0165	37.1942	191.601	165.671	201.102
VPS33A	65082	0.878892	7.79532e-05	354.405	465.024	433.034	656.31	653.354	668.588	821.959	989.485	871.444
PSD3	23362	0.976521	7.87664e-05	1195.06	940.843	799.519	1514.56	1703.67	1644.71	2384.25	2115.14	2350.59
USE1	55850	-0.977881	7.90226e-05	359.244	195.144	228.702	130.5	140.573	127.004	128.112	136.168	118.683
PDK2	5164	0.755117	7.91499e-05	218.933	220.056	191.21	421.982	378.397	383.735	334.452	338.15	281.324
FOXO3	2309	1.02705	7.93644e-05	1120.07	640.238	554.883	1406.92	1569.29	1585.74	1675.66	1772.45	1572.55
BRWD3	254065	0.529047	7.93757e-05	1066.84	919.253	878.253	1284.04	1439.32	1522.24	1304.93	1301.54	1423.1
HTRA2	27429	-0.618343	7.95074e-05	261.268	325.517	283.065	180.033	205.996	181.435	175.729	197.443	191.212
LINC00869	57234	-0.745225	7.96007e-05	209.256	230.021	218.392	123.832	157.371	142.426	124.711	123.686	106.595
BTNL9	153579	1.79223	7.96007e-05	6.04787	28.2336	20.6207	63.8212	50.394	48.0803	87.2977	97.5868	82.419
MTMR12	54545	-0.585456	7.97586e-05	1355.93	1366.01	1154.76	943.029	953.065	889.939	806.087	771.617	784.629
TRNC	4511	-1.0668	8.00679e-05	11543	9058	6599.55	3834.98	4836.05	5460.29	3279.9	4582.04	3498.96
TACC3	10460	-1.3161	8.00679e-05	3748.47	3516.74	3436.15	1872.72	1811.53	1754.48	918.326	1013.31	923.093
RIPK3	11035	0.731114	8.29015e-05	321.747	313.891	414.288	667.741	638.324	612.343	556.665	495.877	534.075
LOC100132111	100132111	1.70334	8.37313e-05	9.67659	9.1344	12.1849	24.7664	30.0596	28.1224	36.2796	55.6018	46.1546
AAAS	8086	-0.638503	8.46173e-05	789.852	729.922	774.212	562.96	552.566	471.731	418.349	431.198	495.613
CCDC159	126075	1.12346	8.4981e-05	59.2691	97.9872	126.536	206.704	211.301	161.477	251.689	205.386	235.169
RFC3	5983	-1.66035	8.5307e-05	856.379	1192.45	1155.69	409.598	468.576	448.144	168.927	197.443	186.816
BIK	638	-1.4411	8.57096e-05	195.951	220.886	272.755	116.212	106.093	95.2534	61.2218	62.4102	41.759
PADI2	11240	-1.22099	8.59036e-05	148.778	134.525	139.658	40.9598	86.6423	65.3166	52.1519	66.9491	39.5611
MCFD2	90411	-0.578195	8.60005e-05	2284.89	2918.03	2870.02	1645.06	1720.47	1681	1922.82	1868.9	1951.68
CERK	64781	-0.547153	8.60352e-05	904.762	831.23	973.857	689.65	650.701	625.044	541.926	605.946	583.527
HYLS1	219844	-0.941146	8.65446e-05	442.704	479.971	475.212	319.106	244.013	277.596	223.346	196.308	175.827
APBA1	320	-2.08487	8.68321e-05	315.699	91.344	72.1723	26.6715	33.596	48.0803	41.9482	15.8862	25.2752
CSTF3-DT	338739	-1.88502	8.68321e-05	30.2394	24.0816	24.3699	6.66788	8.84105	8.16457	5.66868	6.80838	1.09892
CDCA4	55038	-1.272	8.69503e-05	649.541	1126.02	1153.82	501.996	473.88	477.174	302.708	326.802	265.939
ZNF721	170960	-0.927888	8.82066e-05	1239.81	1233.14	1049.78	668.693	717.893	781.985	499.978	497.012	490.118
IGF1	3479	3.16733	8.86807e-05	3.62872	0.8304	13.1222	22.8613	27.4073	26.3081	377.534	333.611	418.689
HOOK2	29911	0.653037	8.86807e-05	457.219	361.224	404.915	633.449	569.364	569.706	726.725	654.739	705.507
TTC32	130502	1.16686	8.86807e-05	53.2213	40.6896	75.9215	147.646	134.384	144.241	112.24	91.9132	149.453
TULP3	7289	1.18269	8.87044e-05	27.8202	37.368	44.0532	95.2555	100.788	106.139	69.1579	68.0838	71.4298
FFAR4	338557	1.61227	8.87044e-05	18.1436	17.4384	31.8683	58.1058	47.7417	58.9664	92.9664	116.877	70.3309
MZT2A	653784	-1.40263	8.87632e-05	1164.82	1131	1048.84	528.668	594.119	496.225	275.498	262.123	262.642
ACP2	53	1.24759	8.90865e-05	177.807	289.81	265.257	424.839	467.692	455.402	710.853	770.482	767.046
FAM162A	26355	-0.993638	8.91511e-05	243.124	345.446	322.432	131.453	118.47	123.376	160.991	181.557	189.014
PPWD1	23398	0.718597	8.93219e-05	685.829	833.722	872.629	1527.9	1382.74	1489.58	1173.42	1115.44	1230.79
EEF1AKMT2	399818	-0.598735	9.00352e-05	397.95	430.978	457.404	305.77	302.364	305.718	246.021	255.314	276.928
TMLHE	55217	0.64085	9.00625e-05	139.101	123.73	129.348	221.945	195.387	220.444	198.404	181.557	205.498
GORASP1	64689	0.551531	9.00625e-05	728.164	908.458	996.353	1297.38	1252.78	1268.23	1329.87	1262.95	1336.29
ATP6	4508	-1.29069	9.01138e-05	77854.2	78404.7	52949.2	25802.8	33892.2	40725.8	18761.1	27979	18169.5
HBEGF	1839	0.857028	9.0197e-05	174.179	210.922	235.263	299.102	358.063	340.191	476.169	402.829	398.908
DSC3	1825	-1.0844	9.02742e-05	108.862	122.069	105.915	36.1971	52.1622	48.9874	56.6868	74.8922	43.9568
USP40	55230	0.5441	9.04079e-05	728.164	646.882	592.375	1039.24	1014.07	1003.34	918.326	882.82	884.631
SCML1	6322	1.95019	9.04223e-05	29.0298	37.368	61.862	98.1131	112.281	97.9749	260.759	272.335	296.708
ANKRD52	283373	-0.891837	9.06532e-05	4891.52	3383.88	2905.64	2131.82	2113.01	2331.44	1759.56	1839.4	1742.89
PRSS23	11098	1.5016	9.11525e-05	55.6404	22.4208	55.3009	92.3978	126.427	94.3462	160.991	147.515	172.53
OSGIN1	29948	1.69471	9.12619e-05	66.5266	73.0752	59.0501	159.077	127.311	128.819	329.917	346.093	308.797
DNAJC10	54431	0.73775	9.15268e-05	803.157	1187.47	1116.33	1886.06	1981.28	1755.38	1562.29	1611.32	1636.29
LRRC58	116064	-0.809552	9.18112e-05	2996.12	2565.94	2314.2	1655.54	1655.04	1794.39	1272.05	1306.07	1228.59
AP4S1	11154	0.848568	9.18455e-05	125.796	109.613	104.978	190.511	163.559	211.372	185.933	237.159	247.257
IKBKB	3551	0.477156	9.20909e-05	1451.49	1683.22	1766.82	2236.6	2176.67	2110.09	2394.45	2382.93	2378.06
MB21D2	151963	1.61645	9.21153e-05	30.2394	11.6256	19.6834	48.5803	67.192	52.6161	69.1579	106.665	54.946
LOC90246	90246	1.29869	9.27006e-05	106.443	118.747	132.16	397.215	404.92	371.942	214.276	214.464	217.586
ZNF318	24149	-0.584431	9.27056e-05	2278.84	2096.76	1958.03	1494.56	1560.45	1542.2	1296.99	1298.13	1225.3
DUSP1	1843	2.01204	9.37396e-05	20.5628	36.5376	26.2445	48.5803	100.788	66.2238	205.206	183.826	182.421
SGO1	151648	-1.80225	9.38066e-05	348.357	370.358	329.931	117.164	139.689	138.798	43.082	63.5449	40.66
LRP11	84918	-1.06977	9.38294e-05	446.333	510.696	449.905	181.938	181.242	152.405	273.23	298.434	230.773
SLFNL1-AS1	100507178	-1.05189	9.44797e-05	717.278	391.949	425.535	214.325	239.592	302.996	248.288	242.832	203.3
PSAT1	29968	-1.40723	9.46285e-05	569.709	1010.6	1011.35	428.65	401.384	377.385	206.34	215.599	238.466
IARS2	55699	-0.807721	9.53491e-05	5093.52	5351.1	5057.69	2392.82	2385.32	2564.58	3478.3	3393.98	3359.4
RNF216	54476	0.578145	9.53621e-05	1618.41	1297.92	1268.17	2064.19	1922.93	1891.46	2217.59	2239.96	2187.95
TMA7	51372	-1.07507	9.56266e-05	1756.3	2565.94	3102.47	1628.87	1085.68	1112.2	888.849	1096.15	1102.22
ESRP1	54845	-1.97928	9.56456e-05	61.6883	51.4848	45.9278	22.8613	15.0298	14.5148	6.80242	4.53892	5.4946
TRIB2	28951	2.07439	9.58923e-05	20.5628	52.3152	56.2382	119.069	122.006	96.1605	316.312	271.201	370.336
EXOC1	55763	0.756135	9.58923e-05	747.517	1154.26	1081.65	1586.96	1548.07	1567.6	1826.45	1745.22	1881.35
VCAN	1462	1.90903	9.61092e-05	835.816	461.702	405.852	1299.28	1121.05	1455.11	3590.54	3671.99	3369.29
SETMAR	6419	-0.859522	9.61701e-05	249.172	350.429	328.993	137.168	152.95	154.22	197.27	177.018	198.905
SMIM10	644538	-0.90969	9.62857e-05	120.957	182.688	169.652	94.3029	81.3377	79.8314	65.7567	91.9132	86.8147
KDELR1	10945	0.451077	9.63885e-05	1527.69	1360.2	1465	1997.51	1918.51	1764.46	2112.15	2070.88	2051.68
LOC101928053	101928053	1.46306	9.64363e-05	10.8862	12.456	12.1849	32.3869	24.7549	33.5655	43.082	32.9072	41.759
KIN	22944	0.607627	9.65558e-05	287.879	353.75	403.04	541.051	519.854	580.592	516.984	519.707	523.086
DNAJC5B	85479	-1.43721	9.69441e-05	306.022	323.856	284.003	79.062	59.235	73.4812	149.653	147.515	136.266
NLE1	54475	-1.24183	9.84947e-05	304.813	328.008	330.868	162.887	180.357	158.756	105.437	105.53	75.8255
EIF3I	8668	-0.582062	0.000100407	2638.08	2346.71	2121.12	1638.39	1776.17	1663.76	1422.84	1553.45	1405.52
TOX	9760	2.34065	0.000100832	3.62872	10.7952	14.0595	35.2445	25.639	31.7511	87.2977	120.281	84.6168
HAVCR2	84868	3.11997	0.000100842	20.5628	24.912	39.3667	67.6314	58.3509	71.6668	1573.63	1654.44	1560.47
SLC35B1	10237	-0.540899	0.000100893	1135.79	931.709	996.353	779.19	713.473	639.558	715.388	643.392	706.606
LAPTM4A	9741	1.09949	0.000102705	534.632	899.323	922.306	1445.98	1446.4	1328.1	1972.7	1925.64	2202.24
KLC4	89953	0.950187	0.00010271	180.227	145.32	145.282	342.92	393.427	335.655	280.033	237.159	248.356
CGNL1	84952	-1.96307	0.000103011	206.837	115.426	103.103	16.1934	12.3775	23.5865	48.7507	53.3323	37.3633
PDE4B	5142	0.879828	0.000103287	223.771	252.442	268.069	506.759	526.042	579.685	371.866	388.078	395.611
PIAS2	9063	0.712986	0.000103683	498.345	515.678	483.648	690.602	702.863	753.862	918.326	920.266	954.961
LIN37	55957	0.734497	0.000103737	90.7181	86.3616	85.2945	134.31	132.616	134.262	157.589	166.805	153.849
CTSB	1508	2.55105	0.000104224	2074.42	2585.04	2595.39	5450.52	5874.88	5058.41	36349.9	36218.3	36257.8
ASPHD2	57168	-1.43812	0.000104536	87.0893	71.4144	55.3009	25.719	37.1324	31.7511	15.8723	21.5599	16.4838
LOC101929715	101929715	1.2281	0.000105026	21.7723	36.5376	44.9905	57.1533	83.1059	85.2744	100.903	86.2395	92.3093
CTBS	1486	0.625378	0.000105264	523.746	579.619	653.3	871.587	792.158	819.179	1003.36	988.35	972.544
TRNN	4570	-1.19586	0.000105394	7732.81	7750.12	5953.75	4377.94	3501.94	3524.37	2146.16	2589.45	2071.46
CACNA1H	8912	2.44231	0.000105394	10.8862	2.4912	1.87461	24.7664	16.798	19.9578	45.3495	60.1407	54.946
INPP5A	3632	0.809705	0.000107145	654.38	465.024	412.413	1014.47	917.701	1002.43	814.023	811.332	843.971
DENND1B	163486	0.493657	0.000107145	1461.17	1361.03	1360.03	1887.96	1823.91	1815.26	2126.89	1923.37	2220.92
COX6A1	1337	-1.79176	0.000107386	1473.26	2141.6	2526.03	924.931	669.267	728.461	281.167	291.626	315.39
EVX1	2128	2.66929	0.000107698	0	0	3.74921	15.2409	18.5662	13.6076	6.80242	13.6168	14.286
ZNF160	90338	0.498082	0.000108272	543.099	523.152	477.087	720.131	658.658	812.829	739.196	725.093	708.803
ITPR2	3709	1.20423	0.000108724	823.72	468.346	420.849	1079.24	1089.22	1101.31	1674.53	1523.94	1643.98
RPL7L1	285855	-0.76997	0.000108931	4370.19	5400.09	4700.57	2359.48	2322.54	2553.7	3105.3	3311.14	3205.55
WDR89	112840	-0.646535	0.000109031	400.369	440.112	388.981	272.431	266.116	308.439	217.677	254.18	243.96
GTSE1	51512	-2.22793	0.000109458	1351.09	1512.99	1505.31	422.934	419.066	370.127	65.7567	142.976	91.2104
SRSF9	8683	-0.345591	0.00011012	1499.87	1632.57	1659.03	1253.56	1281.95	1218.34	1230.1	1287.92	1270.35
MCPH1-AS1	100507530	1.49678	0.00011012	6.04787	18.2688	19.6834	55.2482	47.7417	51.709	35.1458	38.5808	40.66
TMEM14B	81853	-0.80741	0.000110277	591.482	730.752	747.968	356.255	332.423	318.418	461.431	451.623	430.777
LINC02593	100130417	1.52035	0.000111244	13.3053	6.6432	12.1849	34.292	36.2483	31.7511	26.0759	37.4461	25.2752
[truncated: 16,524 more rows]
