# Supplementary material for: The RUNX1-ETO target gene RASSF2 suppresses t(8;21) AML development and regulates Rac GTPase signaling
Source: Blood Cancer J. 2020 Feb 6;10(2):16. doi: 10.1038/s41408-020-0282-9 (PMC7005177; doi:10.1038/s41408-020-0282-9)
Supplement: Supplementary file 3 — Supplementary Table 2 [file 41408_2020_282_MOESM3_ESM.xlsx]

## Sheet: Supp Table 2
Supplementary Table 2. RASSF2-specific proximal proteome as identified by BioID method
Protein IDs	Protein names	Mapped Gene Symbol	Intensity Ctl	Intensity RASSf2	log2 FC	MS/MS count Ctl	MS/MS count RASSf2	CRAPome Num of Expt. Found
Q13043	Serine/threonine-protein kinase 4;Serine/threonine-protein kinase 4 37kDa subunit;Serine/threonine-protein kinase 4 18kDa subunit	STK4	0	76929400	26.197	0	52	9
P50749	Ras association domain-containing protein 2	RASSF2	0	44222000	25.3983	0	48	0
P62266	40S ribosomal protein S23	RPS23	0	17772400	24.0831	2	3	160
Q9UNZ2	NSFL1 cofactor p47	NSFL1C	0	15709900	23.9052	0	11	32
O00151	PDZ and LIM domain protein 1	PDLIM1	0	7850640	22.9044	0	7	32
Q13188	Serine/threonine-protein kinase 3;Serine/threonine-protein kinase 3 36kDa subunit;Serine/threonine-protein kinase 3 20kDa subunit	STK3	0	7197310	22.779	0	12	8
Q93045	Stathmin-2	STMN2	0	6595200	22.653	0	9	56
Q5SW79	Centrosomal protein of 170 kDa	CEP170	0	6127600	22.5469	1	6	46
P16949	Stathmin	STMN1	0	5284100	22.3332	0	12	78
Q13765;E9PAV3	Nascent polypeptide-associated complex subunit alpha;Nascent polypeptide-associated complex subunit alpha, muscle-specific form	NACA	0	4843400	22.2076	1	4	125
Q15154	Pericentriolar material 1 protein	PCM1	0	4257400	22.0215	0	14	31
O43432	Eukaryotic translation initiation factor 4 gamma 3	EIF4G3	0	4182390	21.9959	0	4	42
O95391	Pre-mRNA-splicing factor SLU7	SLU7	0	3819000	21.8648	1	3	45
Q13263	Transcription intermediary factor 1-beta	TRIM28	0	3333100	21.6684	0	3	177
Q9BYG3	MKI67 FHA domain-interacting nucleolar phosphoprotein	NIFK	0	3216560	21.6171	2	4	0
Q69YH5	Cell division cycle-associated protein 2	CDCA2	0	3194800	21.6073	2	3	25
Q9BXS5	AP-1 complex subunit mu-1	AP1M1	0	3149800	21.5868	0	2	12
Q5T3I0	G patch domain-containing protein 4	GPATCH4	0	2592830	21.3061	1	4	37
Q9Y266	Nuclear migration protein nudC	NUDC	0	2453940	21.2267	1	6	99
P37802	Transgelin-2	TAGLN2	0	2399300	21.1942	0	2	156
Q15050	Ribosome biogenesis regulatory protein homolog	RRS1	0	2378760	21.1818	1	3	38
P55197	Protein AF-10	MLLT10	0	2128100	21.0211	2	4	2
Q12830	Nucleosome-remodeling factor subunit BPTF	BPTF	0	1851910	20.8206	4	5	32
Q9BRP8	Partner of Y14 and mago	WIBG	0	1831400	20.8045	0	6	39
Q99733	Nucleosome assembly protein 1-like 4	NAP1L4	0	1826850	20.8009	0	4	90
P35658	Nuclear pore complex protein Nup214	NUP214	0	1601470	20.611	0	13	49
Q14444	Caprin-1	CAPRIN1	0	1529920	20.545	1	8	120
Q02790	Peptidyl-prolyl cis-trans isomerase FKBP4;Peptidyl-prolyl cis-trans isomerase FKBP4, N-terminally processed	FKBP4	0	1414810	20.4322	1	3	95
Q6P1Q9	Methyltransferase-like protein 2B	METTL2B	0	1390800	20.4075	2	3	1
Q96CS3	FAS-associated factor 2	FAF2	0	1077120	20.0387	1	5	25
Q7Z4S6;O75037	Kinesin-like protein KIF21A;Kinesin-like protein KIF21B	KIF21A	0	896840	19.7745	1	2	1
P62633	Cellular nucleic acid-binding protein	CNBP	0	858850	19.712	0	3	16
P49790	Nuclear pore complex protein Nup153	NUP153	0	439370	18.7451	0	2	48
O14641;Q92997	Segment polarity protein dishevelled homolog DVL-2;Segment polarity protein dishevelled homolog DVL-3	DVL2	0	431640	18.7195	0	4	22
Q96EE3	Nucleoporin SEH1	SEH1L	0	399920	18.6094	2	5	38
Q96L96	Alpha-protein kinase 3	ALPK3	0	384382	18.5522	0	3	1
Q9H6Z4	Ran-binding protein 3	RANBP3	0	349480	18.4149	2	4	28
P30740	Leukocyte elastase inhibitor	SERPINB1	0	344850	18.3956	3	5	1
Q6Y7W6	PERQ amino acid-rich with GYF domain-containing protein 2	GIGYF2	0	333730	18.3483	2	3	45
Q5UIP0	Telomere-associated protein RIF1	RIF1	0	317186	18.275	1	5	61
P63241;Q9GZV4;Q6IS14	Eukaryotic translation initiation factor 5A-1;Eukaryotic translation initiation factor 5A-2;Eukaryotic translation initiation factor 5A-1-like	EIF5A	191710	8002568	5.38346	2	4	125
O43491	Band 4.1-like protein 2	EPB41L2	187190	3432910	4.19685	4	10	51
P27816	Microtubule-associated protein 4	MAP4	4087500	71442000	4.12748	5	30	86
P06454	Prothymosin alpha;Prothymosin alpha, N-terminally processed;Thymosin alpha-1	PTMA	125080	1735230	3.79419	4	6	68
P61981	14-3-3 protein gamma;14-3-3 protein gamma, N-terminally processed	YWHAG	464690	5316400	3.51611	4	3	131
Q8NDI1	EH domain-binding protein 1	EHBP1	694710	7773080	3.484	6	15	19
Q92608	Dedicator of cytokinesis protein 2	DOCK2	609870	6619100	3.44006	2	5	2
Q9UPN4	Centrosomal protein of 131 kDa	CEP131	1345300	11757600	3.12759	4	22	0
Q86UE4	Protein LYRIC	MTDH	725410	5838500	3.00873	3	14	50
O15355	Protein phosphatase 1G	PPM1G	939920	7098600	2.91692	8	15	42
P60468	Protein transport protein Sec61 subunit beta	SEC61B	378580	2694300	2.83124	5	5	35
Q9H6T3	RNA polymerase II-associated protein 3	RPAP3	2000200	12962200	2.69609	4	13	36
P27348	14-3-3 protein theta	YWHAQ	814290	4258520	2.38674	2	5	153
Q3ZCQ8	Mitochondrial import inner membrane translocase subunit TIM50	TIMM50	373240	1822390	2.28765	5	7	124
Q92522	Histone H1x	H1FX	3011500	13836300	2.1999	3	8	121
P36873	Serine/threonine-protein phosphatase PP1-gamma catalytic subunit	PPP1CC	882760	4030100	2.19072	1	3	123
Q76FK4	Nucleolar protein 8	NOL8	181660	801750	2.1419	3	2	24
P23588	Eukaryotic translation initiation factor 4B	EIF4B	3451870	14753100	2.09557	10	15	167
P07355;A6NMY6	Annexin A2;Putative annexin A2-like protein	ANXA2	11479660	46496100	2.01803	18	26	150
P54577	Tyrosine--tRNA ligase, cytoplasmic;Tyrosine--tRNA ligase, cytoplasmic, N-terminally processed	YARS	104940	424070	2.01472	1	3	71
